# Supplementary material for: Mass Spectrometry Proteotyping-Based Detection and Identification of Staphylococcus aureus, Escherichia coli, and Candida albicans in Blood
Source: Front Cell Infect Microbiol. 2021 Jul 26;11:634215. doi: 10.3389/fcimb.2021.634215 (PMC8350517; doi:10.3389/fcimb.2021.634215)
Supplement: Supplementary file 1 [file Table_1.xlsx]

## Sheet: Blad1
Table1S. MiCId microorganism identification results for the three sample clean-up proceedure evaluated: Molysis, saponin and water. In the table below IF stands for identification fraction, whose denominator shows the number of samples containing the microorganism and the numerator is the number of times that microorganism is identified correctly; NUP stands for number of identified unique peptid…
Text in red color is used to mark false positives.
Sample Number 1	Molysis	0 cells/ml of S. aureus spiked in horse blood				Sample Number 2-4	Molysis	10^6 cells/ml of S. aureus spiked in horse blood				Sample Number 5-7	Molysis	10^8 cells/ml of S. aureus spiked in horse blood
Taxa Identification	IF	E[ln(E-value)]	E[NUP]	E[NIP]	E[Prior]	Taxa Identification	IF	E[ln(E-value)]	E[NUP]	E[NIP]	E[Prior]	Taxa Identification	IF	E[ln(E-value)]	E[NUP]	E[NIP]	E[Prior]
Homo.sapiens	1\1	-223	43	154	0.693	Homo.sapiens	3\3	-214 ± 55.1	41 ± 13.6	173 ± 33.7	0.351 ± 0.0235	Homo.sapiens	3\3	-113 ± 24.3	23 ± 5.1	118 ± 18.9	0.0199 ± 0.0026
Equus.caballus	1\1	-62.2	17	104	0.282	Equus.caballus	3\3	-175 ± 13.6	44 ± 3.56	172 ± 22.6	0.366 ± 0.0655	Equus.caballus	3\3	-302 ± 50.3	62 ± 13.3	187 ± 28	0.0521 ± 0.00299
Staphylococcus.aureus						Staphylococcus.aureus	3\3	-122 ± 41.6	6 ± 1.41	117 ± 39.4	0.25 ± 0.0486	Staphylococcus.aureus	3\3	-5.09e+03 ± 990	415 ± 78.3	3394 ± 681	0.926 ± 0.00482
Staphylococcus						Staphylococcus	3\3	-133 ± 46.5	31 ± 14.2	128 ± 41.7	0.255 ± 0.0505	Staphylococcus	3\3	-5.28e+03 ± 1.02e+03	1190 ± 224	3642 ± 731	0.929 ± 0.0047
Staphylococcaceae						Staphylococcaceae	3\3	-133 ± 46.8	34 ± 14.2	129 ± 41.7	0.255 ± 0.0512	Staphylococcaceae	3\3	-5.29e+03 ± 1.02e+03	1208 ± 226	3675 ± 737	0.929 ± 0.00458
Bacillales						Bacillales	3\3	-140 ± 47.5	32 ± 14.8	143 ± 44.5	0.267 ± 0.049	Bacillales	3\3	-5.35e+03 ± 1.04e+03	1234 ± 230	3811 ± 768	0.929 ± 0.00453
Bacilli						Bacilli	3\3	-140 ± 47.5	36 ± 15.2	150 ± 43.8	0.267 ± 0.0483	Bacilli	3\3	-5.37e+03 ± 1.04e+03	1255 ± 235	3883 ± 781	0.929 ± 0.00364
Firmicutes						Firmicutes	3\3	-145 ± 49.5	37 ± 14.1	162 ± 43.9	0.278 ± 0.0475	Firmicutes	3\3	-5.39e+03 ± 1.04e+03	1252 ± 238	3979 ± 800	0.928 ± 0.00239
Sample Number 8	Saponin	0 cells/ml of S. aureus spiked in horse blood				Sample Number 9	Saponin	10^6 cells/ml of S. aureus spiked in horse blood				Sample Number 10	Saponin	10^8 cells/ml of S. aureus spiked in horse blood
Taxa Identification	IF	E[ln(E-value)]	E[NUP]	E[NIP]	E[Prior]	Taxa Identification	IF	E[ln(E-value)]	E[NUP]	E[NIP]	E[Prior]	Taxa Identification	IF	E[ln(E-value)]	E[NUP]	E[NIP]	E[Prior]
Equus.caballus	1\1	-2440	663	1326	0.993	Equus.caballus	1\1	-2790	756	1722	0.937	Equus.caballus	1\1	-1800	443	1015	0.248
Staphylococcus.aureus						Staphylococcus.aureus	1\1	-146	10	134	0.0544	Staphylococcus.aureus	1\1	-5140	426	3417	0.751
Staphylococcus						Staphylococcus	1\1	-154	30	144	0.0563	Staphylococcus	1\1	-5320	1217	3660	0.757
Staphylococcaceae						Staphylococcaceae	1\1	-154	31	146	0.0563	Staphylococcaceae	1\1	-5330	1238	3690	0.757
Bacillales						Bacillales	1\1	-159	32	181	0.0592	Bacillales	1\1	-5390	1255	3840	0.76
Bacilli						Bacilli	1\1	-160	33	198	0.0576	Bacilli	1\1	-5410	1276	3917	0.75
Firmicutes						Firmicutes	1\1	-168	34	223	0.0608	Firmicutes	1\1	-5430	1275	4015	0.752
Sample Number 11	Water	0 cells/ml of S. aureus spiked in horse blood				Sample Number 12	Water	10^6 cells/ml of S. aureus spiked in horse blood				Sample Number 13	Water	10^8 cells/ml of S. aureus spiked in horse blood
Taxa Identification	IF	E[ln(E-value)]	E[NUP]	E[NIP]	E[Prior]	Taxa Identification	IF	E[ln(E-value)]	E[NUP]	E[NIP]	E[Prior]	Taxa Identification	IF	E[ln(E-value)]	E[NUP]	E[NIP]	E[Prior]
Equus.caballus	1\1	-2780	786	1534	0.99	Equus.caballus	1\1	-2500	704	1295	0.989	Equus.caballus	1\1	-2700	651	1300	0.399
Staphylococcus.aureus						Staphylococcus.aureus						Staphylococcus.aureus	1\1	-3820	265	2271	0.599
Staphylococcus						Staphylococcus						Staphylococcus	1\1	-3970	846	2439	0.606
Staphylococcaceae						Staphylococcaceae						Staphylococcaceae	1\1	-3970	865	2458	0.606
Bacillales						Bacillales						Bacillales	1\1	-4030	885	2568	0.61
Bacilli						Bacilli						Bacilli	1\1	-4040	900	2631	0.604
Firmicutes						Firmicutes						Firmicutes	1\1	-4060	904	2714	0.606
