# Supplementary material for: Mass Spectrometry Proteotyping-Based Detection and Identification of Staphylococcus aureus, Escherichia coli, and Candida albicans in Blood
Source: Front Cell Infect Microbiol. 2021 Jul 26;11:634215. doi: 10.3389/fcimb.2021.634215 (PMC8350517; doi:10.3389/fcimb.2021.634215)
Supplement: Supplementary file 2 [file Table_2.xlsx]

## Sheet: Blad1
Table2S. MiCId microorganism identification results for S. aureus, E. coli and C. albicans spiked at different concentrations in horse blood. In the table below IF stands for identification fraction, whose denominator shows the number of samples containing the microorganism and the numerator is the number of times that microorganism is identified correctly; NUP stands for number of identified uni…
Text in red color is used to mark false positives.
Sample Number 14	10^3 cells/ml of S. aureus spiked in horse blood					Sample Number 15-17	10^4 cells/ml of S. aureus spiked in horse blood					Sample Number 18-20	10^5 cells/ml of S. aureus spiked in horse blood					Sample Number 21-23	10^6 cells/ml of S. aureus spiked in horse blood
Taxa Identification	IF	E[ln(E-value)]	E[NUP]	E[NIP]	E[Prior]	Taxa Identification	IF	E[ln(E-value)]	E[NUP]	E[NIP]	E[Prior]	Taxa Identification	IF	E[ln(E-value)]	E[NUP]	E[NIP]	E[Prior]	Taxa Identification	IF	E[ln(E-value)]	E[NUP]	E[NIP]	E[Prior]
Homo.sapiens	1\1	-271	52	183	0.656	Homo.sapiens	3\3	-457 ± 185	81 ± 32.9	453 ± 97.9	0.367 ± 0.0513	Homo.sapiens	3\3	-239 ± 59.4	45 ± 12.8	212 ± 33.1	0.484 ± 0.0796	Equus.caballus	3\3	-469 ± 145	99 ± 26.3	425 ± 124	0.453 ± 0.0161
Equus.caballus	1\1	-114	25	143	0.329	Equus.caballus	3\3	-652 ± 139	131 ± 22.1	554 ± 89	0.619 ± 0.0467	Equus.caballus	3\3	-188 ± 8.58	44 ± 8.72	213 ± 18.5	0.475 ± 0.0785	Homo.sapiens	3\3	-277 ± 42	53 ± 7.87	333 ± 92.6	0.248 ± 0.0499
Staphylococcus.aureus						Staphylococcus.aureus						Staphylococcus.aureus						Staphylococcus.aureus	3\3	-297 ± 150	20 ± 12.9	264 ± 120	0.278 ± 0.0693
Staphylococcus						Staphylococcus						Staphylococcus	1\3	-5.38	1	4	0.0146	Staphylococcus	3\3	-317 ± 157	82 ± 42.6	285 ± 131	0.285 ± 0.07
Staphylococcaceae						Staphylococcaceae						Staphylococcaceae	1\3	-5.4	1	4	0.0145	Staphylococcaceae	3\3	-318 ± 158	86 ± 43.3	287 ± 131	0.285 ± 0.0701
Bacillales						Bacillales						Bacillales	1\3	-5.81	1	9	0.0182	Bacillales	3\3	-325 ± 159	84 ± 43.7	312 ± 139	0.292 ± 0.068
Bacilli						Bacilli						Bacilli	1\3	-6.4	2	19	0.0248	Bacilli	3\3	-328 ± 159	89 ± 44.4	319 ± 139	0.294 ± 0.0663
Firmicutes						Firmicutes						Firmicutes	2\3	-7.83.717	2 ± 1.58	28 ± 5.52	0.0309 ± 0.00219	Firmicutes	3\3	-334 ± 162	89 ± 43.2	341 ± 145	0.3 ± 0.0676
Sample Number 24	10^3 cells/ml of E. coli spiked in horse blood					Sample Number 25-27	10^4 cells/ml of E. coli spiked in horse blood					Sample Number 28-30	10^5 cells/ml of E. coli spiked in horse blood					Proteobacteria	3\3	-6.58.99	0	73 ± 26.9	0.0132 ± 0.00119
Taxa Identification	IF	E[ln(E-value)]	E[NUP]	E[NIP]	E[Prior]	Taxa Identification	IF	E[ln(E-value)]	E[NUP]	E[NIP]	E[Prior]	Taxa Identification	IF	E[ln(E-value)]	E[NUP]	E[NIP]	E[Prior]	Sample Number 31-33	10^6 cells/ml of E. coli spiked in horse blood
Homo.sapiens	1\1	-293	70	229	0.639	Homo.sapiens	3\3	-256 ± 41.6	49 ± 12.1	289 ± 39.6	0.332 ± 0.0458	Homo.sapiens	3\3	-315 ± 42.4	69 ± 12	260 ± 55.3	0.597 ± 0.0644	Taxa Identification	IF	E[ln(E-value)]	E[NUP]	E[NIP]	E[Prior]
Equus.caballus	1\1	-133	37	166	0.318	Equus.caballus	3\3	-402 ± 147	93 ± 36.1	367 ± 78.7	0.572 ± 0.0505	Equus.caballus	3\3	-140 ± 64.5	38 ± 17.1	199 ± 62	0.304 ± 0.0541	Homo.sapiens	3\3	-406 ± 147	77 ± 28.5	383 ± 113	0.273 ± 0.0373
Escherichia.coli						Escherichia.coli	3\3	-42.3 ± 10.3	3.816	49 ± 2.16	0.0738 ± 0.0127	Escherichia.coli	3\3	-33.7 ± 13.5	2 ± 1.41	46 ± 18.4	0.0753 ± 0.0149	Equus.caballus	3\3	-540 ± 196	111 ± 36.5	454 ± 119	0.411 ± 0.0257
Escherichia						Escherichia	3\3	-40 ± 9.95	3 ± 2.45	49 ± 2.16	0.0733 ± 0.0127	Escherichia	3\3	-33.7 ± 14.1	4 ± 2.16	46 ± 18.4	0.0745 ± 0.0147	Escherichia.coli	3\3	-377 ± 135	15 ± 4.12	317 ± 89.1	0.299 ± 0.00811
Enterobacteriaceae						Enterobacteriaceae	3\3	-42.3 ± 10.9	6 ± 3.56	53 ± 2.83	0.0747 ± 0.0126	Enterobacteriaceae	3\3	-34.5 ± 13.4	6 ± 3.74	49 ± 20.9	0.0762 ± 0.0148	Escherichia	3\3	-357 ± 132	27 ± 9.49	317 ± 89.1	0.298 ± 0.00752
Enterobacterales						Enterobacterales	3\3	-48.3 ± 9.71	9 ± 3.92	62 ± 6.56	0.0817 ± 0.014	Enterobacterales	3\3	-38.6 ± 17.2	8 ± 4.55	58 ± 24.5	0.0822 ± 0.0187	Enterobacteriaceae	3\3	-387 ± 135	60 ± 18	352 ± 95.8	0.31 ± 0.00744
Gammaproteobacteria	1\1	-5.87	1	23	0.0251	Gammaproteobacteria	3\3	-51.3 ± 10.7	11 ± 3.92	81 ± 5.35	0.0894 ± 0.0148	Gammaproteobacteria	3\3	-40.8 ± 18.1	7 ± 5	74 ± 28.7	0.0905 ± 0.0178	Enterobacterales	3\3	-418 ± 146	89 ± 24.1	386 ± 102	0.322 ± 0.00728
Proteobacteria	1\1	-6.44	1	41	0.0361	Proteobacteria	3\3	-52.6 ± 9.95	12 ± 3.11	109 ± 12.1	0.0989 ± 0.0161	Proteobacteria	3\3	-40.9 ± 18.7	7 ± 5.48	98 ± 31	0.101 ± 0.0158	Gammaproteobacteria	3\3	-434 ± 151	98 ± 26.3	428 ± 111	0.334 ± 0.00692
Sample Number 34-36	10^3 cells/ml of C. albicans spiked in horse blood					Sample Number 37-40	10^4 cells/ml of C. albicans spiked in horse blood					Sample Number 41-43	10^5 cells/ml of C. albicans spiked in horse blood					Proteobacteria	3\3	-441 ± 154	101 ± 29.7	466 ± 117	0.341 ± 0.00849
Taxa Identification	IF	E[ln(E-value)]	E[NUP]	E[NIP]	E[Prior]	Taxa Identification	IF	E[ln(E-value)]	E[NUP]	E[NIP]	E[Prior]	Taxa Identification	IF	E[ln(E-value)]	E[NUP]	E[NIP]	E[Prior]	Sample Number 44-46	10^6 cells/ml of C. albicans spiked in horse blood					Sample Number 47-49	10^7 cells/ml of C. albicans spiked in horse blood
Equus.caballus	3\3	-6.73e+03 ± 99.2	1696 ± 49.5	3778 ± 74.2	0.995 ± 0.000125	Equus.caballus	4\4	-6.4e+03 ± 395	1633 ± 90	3604 ± 311	0.995 ± 0.000785	Equus.caballus	3\3	-6.95e+03 ± 61.1	1733 ± 40.4	3883 ± 72.2	0.981 ± 0.00264	Taxa Identification	IF	E[ln(E-value)]	E[NUP]	E[NIP]	E[Prior]	Taxa Identification	IF	E[ln(E-value)]	E[NUP]	E[NIP]	E[Prior]
Candida.albicans						Candida.albicans						Candida.albicans	3\3	-84.8 ± 15.3	11 ± 4.62	116 ± 13.6	0.0151 ± 0.00225	Equus.caballus	3\3	-6.1e+03 ± 166	1515 ± 67.6	3398 ± 118	0.852 ± 0.00738	Equus.caballus	3\3	-3.34e+03 ± 128	820 ± 17.4	1760 ± 14.5	0.442 ± 0.0132
Candida						Candida						Candida	3\3	-86.8 ± 13.3	26 ± 3.56	125 ± 10.2	0.0155 ± 0.00206	Candida.albicans	3\3	-958 ± 98.7	101 ± 5.66	671 ± 45.6	0.143 ± 0.0075	Candida.albicans	3\3	-4.1e+03 ± 308	413 ± 22.4	2274 ± 88.3	0.553 ± 0.0141
Debaryomycetaceae						Debaryomycetaceae						Debaryomycetaceae	3\3	-86.8 ± 13.4	23 ± 6.14	125 ± 10.2	0.0155 ± 0.00205	Candida	3\3	-964 ± 97.7	252 ± 30.6	688 ± 51.2	0.144 ± 0.00738	Candida	3\3	-4.19e+03 ± 323	1017 ± 63.1	2338 ± 103	0.556 ± 0.0142
Saccharomycetales						Saccharomycetales						Saccharomycetales	3\3	-87.8 ± 13.3	26 ± 7.44	137 ± 11.7	0.0157 ± 0.00205	Debaryomycetaceae	3\3	-964 ± 97.8	225 ± 26.5	688 ± 51.2	0.144 ± 0.00738	Debaryomycetaceae	3\3	-4.19e+03 ± 322	904 ± 61.8	2338 ± 103	0.555 ± 0.0142
Saccharomycetes						Saccharomycetes						Saccharomycetes	3\3	-88.3 ± 13.4	26 ± 7.44	137 ± 11.7	0.0153 ± 0.00203	Saccharomycetales	3\3	-969 ± 98.1	251 ± 31	709 ± 57.1	0.145 ± 0.00735	Saccharomycetales	3\3	-4.21e+03 ± 319	1014 ± 68.7	2374 ± 98.6	0.556 ± 0.0138
Ascomycota						Ascomycota						Ascomycota	3\3	-88.5 ± 13.4	26 ± 7.44	137 ± 11.7	0.0153 ± 0.00202	Saccharomycetes	3\3	-969 ± 97.9	251 ± 27.8	709 ± 57.1	0.141 ± 0.00742	Saccharomycetes	3\3	-4.21e+03 ± 319	1014 ± 63.3	2374 ± 98.6	0.551 ± 0.0133
																		Ascomycota	3\3	-969 ± 97.9	251 ± 27.8	709 ± 57.1	0.141 ± 0.00739	Ascomycota	3\3	-4.21e+03 ± 319	1014 ± 63.3	2374 ± 98.6	0.55 ± 0.0133
