# Supplementary material for: Mass Spectrometry Proteotyping-Based Detection and Identification of Staphylococcus aureus, Escherichia coli, and Candida albicans in Blood
Source: Front Cell Infect Microbiol. 2021 Jul 26;11:634215. doi: 10.3389/fcimb.2021.634215 (PMC8350517; doi:10.3389/fcimb.2021.634215)
Supplement: Supplementary file 3 [file Table_3.xlsx]

## Sheet: Blad1
Table4S. MiCId microorganism identification results for S. aureus, E. coli and C. albicans at different incubation times in blood. In the table below IF stands for identification fraction, whose denominator shows the number of samples containing the microorganism and the numerator is the number of times that microorganism is identified correctly; NUP stands for number of identified unique peptide…
Text in red color is used to mark false positives.
Sample Number 73-100	Staphylococcus.aureus						Sample Number 50-72	Escherichia.coli						Sample Number 101-108	Candida.albicans
Taxa Identification	Incubation time Hours (h)	IF	E[ln(E-value)]	E[NUP]	E[NIP]	E[Prior]	Taxa Identification	Incubation time Hours (h)	IF	E[ln(E-value)]	E[NUP]	E[NIP]	E[Prior]	Taxa Identification	Incubation time Hours (h)	IF	E[ln(E-value)]	E[NUP]	E[NIP]	E[Prior]
Staphylococcus.aureus	5	2\4	-23±9.38	1±1.22	42±0	0.0354±0.004	Escherichia.coli	6	3\3	-50.5±16.7	0±0.577	69±20.2	0.0794±0.0205	Staphylococcus.aureus	7	1\1	-358±0	24±0	317±0	0.127±0
Staphylococcus.aureus	6	2\4	-188±28.9	8±2.92	196±24	0.14±0.00765	Escherichia.coli	7	3\3	-331±106	8±5.72	373±134	0.194±0.00619	Candida.albicans	24	2\2	-177±38.4	10±4.06	172±21.1	0.0337±0.00696
Staphylococcus.aureus	7	3\4	-113±65.8	6±5.13	125±69.2	0.0951±0.0626	Escherichia.coli	24	5\5	-7250±1830	209±55.7	4391±908	0.687±0.0461	Staphylococcus	7	1\1	-383±0	96±0	341±0	0.132±0
Staphylococcus.aureus	24	4\4	-4700±1810	290±126	2526±942	0.57±0.212	Escherichia	6	3\3	-46±16.5	0±0.816	69±20.2	0.0789±0.0207	Candida	24	2\2	-179±39.7	43±10	179±22.8	0.0339±0.00713
Staphylococcus	5	2\4	-24.3±8.94	6±0	46±0	0.036±0.00345	Escherichia	7	3\3	-315±106	18±8.66	374±134	0.194±0.00642	Staphylococcus	2	1\1	-20±0	5±0	11±0	0.0109±0
Staphylococcus	6	2\4	-205±28.3	50±13.5	210±25.9	0.145±0.0068	Escherichia	24	5\5	-7070±1790	438±102	4423±916	0.688±0.046	Staphylococcaceae	7	1\1	-384±0	101±0	344±0	0.132±0
Staphylococcus	7	3\4	-123±70.3	34±22.5	136±73.5	0.0993±0.0646	Enterobacteriaceae	24	5\5	-7670±1920	957±208	4940±1.02e+03	0.699±0.0449	Debaryomycetaceae	24	2\2	-179±39.6	36±10	179±22.8	0.0339±0.00713
Staphylococcus	24	4\4	-4900±1880	983±381	2722±1.01e+03	0.577±0.21	Enterobacteriaceae	6	3\3	-51.7±17.7	7±2.45	76±19.1	0.0822±0.0226	Staphylococcaceae	2	1\1	-19.8±0	5±0	11±0	0.0108±0
Staphylococcaceae	5	2\4	-24.1±8.61	7±1	47±6.89	0.0361±0.00344	Enterobacteriaceae	7	3\3	-338±113	48±16.4	411±144	0.202±0.00626	Bacillales	7	1\1	-397±0	99±0	386±0	0.136±0
Staphylococcaceae	6	2\4	-207±29.8	54±11	214±23	0.146±0.00755	Enterobacterales	6	3\3	-61.9±20.5	10±4.16	85±18.6	0.0881±0.0244	Saccharomycetales	24	2\2	-182±39.2	46±13.4	195±23.2	0.0346±0.00733
Staphylococcaceae	7	3\4	-123±70.4	35±21.9	138±74.3	0.0999±0.0648	Enterobacterales	7	3\3	-362±110	72±22	453±155	0.209±0.00583	Bacillales	2	1\1	-21.4±0	6±0	20±0	0.0136±0
Staphylococcaceae	24	4\4	-4920±1890	1007±386	2752±1.02e+03	0.578±0.21	Enterobacterales	24	5\5	-8040±2010	1274±284	5371±1.1e+03	0.708±0.0439	Bacilli	7	1\1	-403±0	105±0	404±0	0.131±0
Bacillales	5	2\4	-26.8±8.56	7±3.08	58±1	0.0409±0.00306	Gammaproteobacteria	6	3\3	-64.4±22.4	13±5.42	108±21.6	0.0892±0.0301	Saccharomycetes	24	2\2	-182±39.5	46±13.4	195±23.2	0.034±0.00717
Bacillales	6	2\4	-217±31.8	55±12.9	250±30.9	0.154±0.00625	Gammaproteobacteria	7	3\3	-381±113	85±24.3	519±170	0.204±0.00502	Bacilli	2	1\1	-22.2±0	6±0	22±0	0.0128±0
Bacillales	7	3\4	-127±72.3	34±22.4	154±77.1	0.104±0.0663	Gammaproteobacteria	24	5\5	-8300±2080	1462±315	5895±1.21e+03	0.709±0.0428	Firmicutes	7	1\1	-404±0	104±0	434±0	0.132±0
Bacillales	24	4\4	-4990±1900	1016±389	2891±1.04e+03	0.581±0.209	Proteobacteria	5	2\3	-9.29±3.55	0±0.707	54±16.3	0.0148±0.00159	Ascomycota	24	2\2	-182±39.7	46±13.4	195±23.2	0.0339±0.00719
Bacilli	5	2\4	-27.4±8.63	8±3.24	62±1	0.0416±0.00325	Proteobacteria	6	3\3	-66.3±22.1	14±4.93	133±25.9	0.0955±0.0309	Firmicutes	2	1\1	-22.4±0	6±0	35±0	0.0138±0
Bacilli	6	2\4	-218±31.4	56±13.7	263±32.8	0.155±0.007	Proteobacteria	7	3\3	-391±113	87±25.2	574±178	0.213±0.00525
Bacilli	7	3\4	-128±72.6	36±23.7	161±76.7	0.104±0.0675	Proteobacteria	24	5\5	-8350±2100	1462±315	6176±1.28e+03	0.711±0.0428	Equus.caballus	24	2\2	-5860±38	1451±19	3097±77	0.959±0.00825
Bacilli	24	4\4	-5010±1910	1047±397	2964±1.06e+03	0.576±0.207	Firmicutes	6	1\3	-6.39±0	1±0	32±0	0.01±0	Equus.caballus	7	1\1	-2940±0	794±0	1691±0	0.861±0
Clostridia	5	1\4	-4.88±0	1±0	16±0	0.0108±0								Equus.caballus	6	1\1	-2770±0	764±0	1550±0	0.991±0
Firmicutes	5	3\4	-21.9±12.4	6±3.87	63±23.8	0.0353±0.0127	Equus.caballus	24	5\5	-3360±773	758±159	1685±304	0.312±0.0459	Equus.caballus	5	1\1	-939±0	211±0	578±0	0.809±0
Firmicutes	6	2\4	-223±31.8	56±12.9	286±33	0.159±0.0076	Equus.caballus	7	3\3	-1560±431	459±129	1083±337	0.795±0.00842	Homo.sapiens	5	1\1	-211±0	48±0	281±0	0.179±0
Firmicutes	7	3\4	-131±73.6	36±22.6	180±77.3	0.106±0.0683	Equus.caballus	6	3\3	-701±204	212±75.5	568±174	0.808±0.151	Equus.caballus	4	1\1	-931±0	281±0	707±0	0.982±0
Firmicutes	24	4\4	-5030±1920	1045±396	3074±1.08e+03	0.576±0.205	Homo.sapiens	6	1\3	-248±0	51±0	247±0	0.284±0	Equus.caballus	3	1\1	-873±0	204±0	644±0	0.777±0
Proteobacteria	3	1\2	-5.09±0	0±0	85±0	0.022±0	Equus.caballus	5	3\3	-1070±404	315±110	717±165	0.981±0.00164	Homo.sapiens	3	1\1	-266±0	55±0	349±0	0.212±0
Proteobacteria	5	2\4	-8.07±0.089	2±0	60±10.1	0.0195±2e-05	Equus.caballus	4	3\3	-536±71.6	157±41.1	423±60.1	0.874±0.162	Equus.caballus	2	1\1	-1710±0	488±0	1050±0	0.975±0
Proteobacteria	6	1\4	-5.5±0	2±0	88±0	0.01±0	Homo.sapiens	4	1\3	-268±0	48±0	257±0	0.338±0
Proteobacteria	7	3\4	-8.91±2.48	0±0.577	79±13.7	0.0109±0.000482	Equus.caballus	3	3\3	-397±83	107±12.9	321±58	0.867±0.159
Firmicutes	3	1\2	-4.95±0	0±0	43±0	0.0158±0	Homo.sapiens	3	1\3	-312±0	62±0	276±0	0.341±0
							Equus.caballus	2	3\3	-469±142	117±53.6	368±82.3	0.77±0.172
Equus.caballus	24	4\4	-3540±1720	861±422	1720±834	0.427±0.209	Homo.sapiens	2	2\3	-201±107	39±13	218±17.6	0.316±0.102
Equus.caballus	7	4\4	-1530±632	424±216	991±346	0.797±0.18
Homo.sapiens	7	2\4	-387±9.4	74±2	398±23	0.229±0.00385
Equus.caballus	6	4\4	-1140±368	309±136	793±176	0.753±0.229
Homo.sapiens	6	2\4	-574±95.3	118±21	503±75.9	0.315±0.0126
Equus.caballus	5	4\4	-505±42.8	127±19.3	487±69.1	0.619±0.0377
Homo.sapiens	5	4\4	-307±47.9	67±17.4	348±69.4	0.331±0.0399
Equus.caballus	4	3\3	-293±163	65±35.3	317±121	0.413±0.143
Homo.sapiens	4	3\3	-377±8.52	79±7.33	322±52.9	0.561±0.138
Homo.sapiens	3	2\2	-318±101	69±23.1	285±84	0.525±0.0476
Equus.caballus	3	2\2	-235±120	60±32.4	294±109	0.429±0.0545
Homo.sapiens	2	2\2	-415±7.2	85±9.57	322±28	0.716±0.0249
Equus.caballus	2	2\2	-121±18.5	30±7.78	216±26.9	0.255±0.0207
