# Supplementary material for: Mass Spectrometry Proteotyping-Based Detection and Identification of Staphylococcus aureus, Escherichia coli, and Candida albicans in Blood
Source: Front Cell Infect Microbiol. 2021 Jul 26;11:634215. doi: 10.3389/fcimb.2021.634215 (PMC8350517; doi:10.3389/fcimb.2021.634215)
Supplement: Supplementary file 4 [file Table_4.xlsx]

## Sheet: Blad1
Table5S. MiCId microorganism identification summary of true positives and false positives at different taxonomical levels for all the 108 MS/MS files used in Table-1, Table-2 and Table-4. Identifications in MiCId were controlled using E-value cutoff of 0.01 (in logarithm scale -4.6) and prior cutoff of 0.01.
Species Level Identification	True Positives	False Positives
Candida.albicans	11
Escherichia.coli	20
Staphylococcus.aureus	25	1
Genus Level Identification	True Positives	False Positives
Candida	11
Escherichia	20
Staphylococcus	26	2
Family Level Identification	True Positives	False Positives
Debaryomycetaceae	11
Enterobacteriaceae 11	20
Staphylococcaceae 13	26	2
Order Level Identification	True Positives	False Positives
Saccharomycetales	11
Enterobacterales	20
Bacillales	26	2
Class Level Identification	True Positives	False Positives
Saccharomycetes	11
Gammaproteobacteria	20
Bacilli	26	2
Clostridia		1
Phylum Level Identification	True Positives	False Positives
Ascomycota	11
Proteobacteria	23	10
Firmicutes	29	3
