# Supplementary material for: Mass Spectrometry Proteotyping-Based Detection and Identification of Staphylococcus aureus, Escherichia coli, and Candida albicans in Blood
Source: Front Cell Infect Microbiol. 2021 Jul 26;11:634215. doi: 10.3389/fcimb.2021.634215 (PMC8350517; doi:10.3389/fcimb.2021.634215)
Supplement: Supplementary file 5 [file Table_5.xlsx]

## Sheet: Blad1
Table6S. MS/MS files key.
Samples Used For Table-1
Sample_Number (SN)	MS/MS filename	Concentration(cells/ml)	Sample Clean-up Protocol	Sample Composition
1	QEHF_190620_06	0	MOLYSIS	Chordata.Mammalia.Perissodactyla.Equidae.Equus.Equus.caballus;Chordata.Mammalia.Primates.Hominidae.Homo.Homo.sapiens;Firmicutes.Bacilli.Bacillales.Staphylococcaceae.Staphylococcus.Staphylococcus.aureus
2	QEHF_190620_11	1000000	MOLYSIS	Chordata.Mammalia.Perissodactyla.Equidae.Equus.Equus.caballus;Chordata.Mammalia.Primates.Hominidae.Homo.Homo.sapiens;Firmicutes.Bacilli.Bacillales.Staphylococcaceae.Staphylococcus.Staphylococcus.aureus
3	QEHF_190620_12	1000000	MOLYSIS	Chordata.Mammalia.Perissodactyla.Equidae.Equus.Equus.caballus;Chordata.Mammalia.Primates.Hominidae.Homo.Homo.sapiens;Firmicutes.Bacilli.Bacillales.Staphylococcaceae.Staphylococcus.Staphylococcus.aureus
4	QEHF_190620_13	1000000	MOLYSIS	Chordata.Mammalia.Perissodactyla.Equidae.Equus.Equus.caballus;Chordata.Mammalia.Primates.Hominidae.Homo.Homo.sapiens;Firmicutes.Bacilli.Bacillales.Staphylococcaceae.Staphylococcus.Staphylococcus.aureus
5	QEHF_190620_17	100000000	MOLYSIS	Chordata.Mammalia.Perissodactyla.Equidae.Equus.Equus.caballus;Chordata.Mammalia.Primates.Hominidae.Homo.Homo.sapiens;Firmicutes.Bacilli.Bacillales.Staphylococcaceae.Staphylococcus.Staphylococcus.aureus
6	QEHF_190620_19	100000000	MOLYSIS	Chordata.Mammalia.Perissodactyla.Equidae.Equus.Equus.caballus;Chordata.Mammalia.Primates.Hominidae.Homo.Homo.sapiens;Firmicutes.Bacilli.Bacillales.Staphylococcaceae.Staphylococcus.Staphylococcus.aureus
7	QEHF_190620_21	100000000	MOLYSIS	Chordata.Mammalia.Perissodactyla.Equidae.Equus.Equus.caballus;Chordata.Mammalia.Primates.Hominidae.Homo.Homo.sapiens;Firmicutes.Bacilli.Bacillales.Staphylococcaceae.Staphylococcus.Staphylococcus.aureus
8	QEHF_190620_29	0	SAPONIN	Chordata.Mammalia.Perissodactyla.Equidae.Equus.Equus.caballus;Chordata.Mammalia.Primates.Hominidae.Homo.Homo.sapiens;Firmicutes.Bacilli.Bacillales.Staphylococcaceae.Staphylococcus.Staphylococcus.aureus
9	QEHF_190620_30	1000000	SAPONIN	Chordata.Mammalia.Perissodactyla.Equidae.Equus.Equus.caballus;Chordata.Mammalia.Primates.Hominidae.Homo.Homo.sapiens;Firmicutes.Bacilli.Bacillales.Staphylococcaceae.Staphylococcus.Staphylococcus.aureus
10	QEHF_190620_31	100000000	SAPONIN	Chordata.Mammalia.Perissodactyla.Equidae.Equus.Equus.caballus;Chordata.Mammalia.Primates.Hominidae.Homo.Homo.sapiens;Firmicutes.Bacilli.Bacillales.Staphylococcaceae.Staphylococcus.Staphylococcus.aureus
11	QEHF_190620_35	0	WATER	Chordata.Mammalia.Perissodactyla.Equidae.Equus.Equus.caballus;Chordata.Mammalia.Primates.Hominidae.Homo.Homo.sapiens;Firmicutes.Bacilli.Bacillales.Staphylococcaceae.Staphylococcus.Staphylococcus.aureus
12	QEHF_190620_36	1000000	WATER	Chordata.Mammalia.Perissodactyla.Equidae.Equus.Equus.caballus;Chordata.Mammalia.Primates.Hominidae.Homo.Homo.sapiens;Firmicutes.Bacilli.Bacillales.Staphylococcaceae.Staphylococcus.Staphylococcus.aureus
13	QEHF_190620_37	100000000	WATER	Chordata.Mammalia.Perissodactyla.Equidae.Equus.Equus.caballus;Chordata.Mammalia.Primates.Hominidae.Homo.Homo.sapiens;Firmicutes.Bacilli.Bacillales.Staphylococcaceae.Staphylococcus.Staphylococcus.aureus
Samples Used For Table-2
Sample_Number (SN)	MS/MS filename	Concentration(cells/ml)	Sample Clean-up Protocol	Sample Composition
14	QEHF_190520_37	1000	MOLYSIS	Chordata.Mammalia.Perissodactyla.Equidae.Equus.Equus.caballus;Chordata.Mammalia.Primates.Hominidae.Homo.Homo.sapiens;Firmicutes.Bacilli.Bacillales.Staphylococcaceae.Staphylococcus.Staphylococcus.aureus
15	QEHF_190520_38	10000	MOLYSIS	Chordata.Mammalia.Perissodactyla.Equidae.Equus.Equus.caballus;Chordata.Mammalia.Primates.Hominidae.Homo.Homo.sapiens;Firmicutes.Bacilli.Bacillales.Staphylococcaceae.Staphylococcus.Staphylococcus.aureus
16	QEHF_190614_42	10000	MOLYSIS	Chordata.Mammalia.Perissodactyla.Equidae.Equus.Equus.caballus;Chordata.Mammalia.Primates.Hominidae.Homo.Homo.sapiens;Firmicutes.Bacilli.Bacillales.Staphylococcaceae.Staphylococcus.Staphylococcus.aureus
17	QEHF_190614_43	10000	MOLYSIS	Chordata.Mammalia.Perissodactyla.Equidae.Equus.Equus.caballus;Chordata.Mammalia.Primates.Hominidae.Homo.Homo.sapiens;Firmicutes.Bacilli.Bacillales.Staphylococcaceae.Staphylococcus.Staphylococcus.aureus
18	QEHF_190614_47	100000	MOLYSIS	Chordata.Mammalia.Perissodactyla.Equidae.Equus.Equus.caballus;Chordata.Mammalia.Primates.Hominidae.Homo.Homo.sapiens;Firmicutes.Bacilli.Bacillales.Staphylococcaceae.Staphylococcus.Staphylococcus.aureus
19	QEHF_190614_48	100000	MOLYSIS	Chordata.Mammalia.Perissodactyla.Equidae.Equus.Equus.caballus;Chordata.Mammalia.Primates.Hominidae.Homo.Homo.sapiens;Firmicutes.Bacilli.Bacillales.Staphylococcaceae.Staphylococcus.Staphylococcus.aureus
20	QEHF_190614_49	100000	MOLYSIS	Chordata.Mammalia.Perissodactyla.Equidae.Equus.Equus.caballus;Chordata.Mammalia.Primates.Hominidae.Homo.Homo.sapiens;Firmicutes.Bacilli.Bacillales.Staphylococcaceae.Staphylococcus.Staphylococcus.aureus
21	QEHF_190520_41	1000000	MOLYSIS	Chordata.Mammalia.Perissodactyla.Equidae.Equus.Equus.caballus;Chordata.Mammalia.Primates.Hominidae.Homo.Homo.sapiens;Firmicutes.Bacilli.Bacillales.Staphylococcaceae.Staphylococcus.Staphylococcus.aureus
22	QEHF_190614_54	1000000	MOLYSIS	Chordata.Mammalia.Perissodactyla.Equidae.Equus.Equus.caballus;Chordata.Mammalia.Primates.Hominidae.Homo.Homo.sapiens;Firmicutes.Bacilli.Bacillales.Staphylococcaceae.Staphylococcus.Staphylococcus.aureus
23	QEHF_190614_55	1000000	MOLYSIS	Chordata.Mammalia.Perissodactyla.Equidae.Equus.Equus.caballus;Chordata.Mammalia.Primates.Hominidae.Homo.Homo.sapiens;Firmicutes.Bacilli.Bacillales.Staphylococcaceae.Staphylococcus.Staphylococcus.aureus
24	QEHF_190523_08 1000	1000	MOLYSIS	Chordata.Mammalia.Perissodactyla.Equidae.Equus.Equus.caballus;Chordata.Mammalia.Primates.Hominidae.Homo.Homo.sapiens;Proteobacteria.Gammaproteobacteria.Enterobacterales.Enterobacteriaceae.Escherichia.Escherichia.coli;
25	QEHF_190614_62	10000	MOLYSIS	Chordata.Mammalia.Perissodactyla.Equidae.Equus.Equus.caballus;Chordata.Mammalia.Primates.Hominidae.Homo.Homo.sapiens;Proteobacteria.Gammaproteobacteria.Enterobacterales.Enterobacteriaceae.Escherichia.Escherichia.coli;
26	QEHF_190614_63	10000	MOLYSIS	Chordata.Mammalia.Perissodactyla.Equidae.Equus.Equus.caballus;Chordata.Mammalia.Primates.Hominidae.Homo.Homo.sapiens;Proteobacteria.Gammaproteobacteria.Enterobacterales.Enterobacteriaceae.Escherichia.Escherichia.coli;
27	QEHF_190614_64	10000	MOLYSIS	Chordata.Mammalia.Perissodactyla.Equidae.Equus.Equus.caballus;Chordata.Mammalia.Primates.Hominidae.Homo.Homo.sapiens;Proteobacteria.Gammaproteobacteria.Enterobacterales.Enterobacteriaceae.Escherichia.Escherichia.coli;
28	QEHF_190614_68	100000	MOLYSIS	Chordata.Mammalia.Perissodactyla.Equidae.Equus.Equus.caballus;Chordata.Mammalia.Primates.Hominidae.Homo.Homo.sapiens;Proteobacteria.Gammaproteobacteria.Enterobacterales.Enterobacteriaceae.Escherichia.Escherichia.coli;
29	QEHF_190614_69	100000	MOLYSIS	Chordata.Mammalia.Perissodactyla.Equidae.Equus.Equus.caballus;Chordata.Mammalia.Primates.Hominidae.Homo.Homo.sapiens;Proteobacteria.Gammaproteobacteria.Enterobacterales.Enterobacteriaceae.Escherichia.Escherichia.coli;
30	QEHF_190614_70	100000	MOLYSIS	Chordata.Mammalia.Perissodactyla.Equidae.Equus.Equus.caballus;Chordata.Mammalia.Primates.Hominidae.Homo.Homo.sapiens;Proteobacteria.Gammaproteobacteria.Enterobacterales.Enterobacteriaceae.Escherichia.Escherichia.coli;
31	QEHF_190614_74	1000000	MOLYSIS	Chordata.Mammalia.Perissodactyla.Equidae.Equus.Equus.caballus;Chordata.Mammalia.Primates.Hominidae.Homo.Homo.sapiens;Proteobacteria.Gammaproteobacteria.Enterobacterales.Enterobacteriaceae.Escherichia.Escherichia.coli;
32	QEHF_190614_75	1000000	MOLYSIS	Chordata.Mammalia.Perissodactyla.Equidae.Equus.Equus.caballus;Chordata.Mammalia.Primates.Hominidae.Homo.Homo.sapiens;Proteobacteria.Gammaproteobacteria.Enterobacterales.Enterobacteriaceae.Escherichia.Escherichia.coli;
33	QEHF_190614_76	1000000	MOLYSIS	Chordata.Mammalia.Perissodactyla.Equidae.Equus.Equus.caballus;Chordata.Mammalia.Primates.Hominidae.Homo.Homo.sapiens;Proteobacteria.Gammaproteobacteria.Enterobacterales.Enterobacteriaceae.Escherichia.Escherichia.coli;
34	QEHF_190703_25	1000	MOLYSIS	Chordata.Mammalia.Perissodactyla.Equidae.Equus.Equus.caballus;Chordata.Mammalia.Primates.Hominidae.Homo.Homo.sapiens;Ascomycota.Saccharomycetes.Saccharomycetales.Debaryomycetaceae.Candida.Candida.albicans
35	QEHF_190703_32	1000	MOLYSIS	Chordata.Mammalia.Perissodactyla.Equidae.Equus.Equus.caballus;Chordata.Mammalia.Primates.Hominidae.Homo.Homo.sapiens;Ascomycota.Saccharomycetes.Saccharomycetales.Debaryomycetaceae.Candida.Candida.albicans
36	QEHF_190703_34	1000	MOLYSIS	Chordata.Mammalia.Perissodactyla.Equidae.Equus.Equus.caballus;Chordata.Mammalia.Primates.Hominidae.Homo.Homo.sapiens;Ascomycota.Saccharomycetes.Saccharomycetales.Debaryomycetaceae.Candida.Candida.albicans
37	QEHF_190624_14	10000	MOLYSIS	Chordata.Mammalia.Perissodactyla.Equidae.Equus.Equus.caballus;Chordata.Mammalia.Primates.Hominidae.Homo.Homo.sapiens;Ascomycota.Saccharomycetes.Saccharomycetales.Debaryomycetaceae.Candida.Candida.albicans
38	QEHF_190703_09	10000	MOLYSIS	Chordata.Mammalia.Perissodactyla.Equidae.Equus.Equus.caballus;Chordata.Mammalia.Primates.Hominidae.Homo.Homo.sapiens;Ascomycota.Saccharomycetes.Saccharomycetales.Debaryomycetaceae.Candida.Candida.albicans
39	QEHF_190703_17	10000	MOLYSIS	Chordata.Mammalia.Perissodactyla.Equidae.Equus.Equus.caballus;Chordata.Mammalia.Primates.Hominidae.Homo.Homo.sapiens;Ascomycota.Saccharomycetes.Saccharomycetales.Debaryomycetaceae.Candida.Candida.albicans
40	QEHF_190703_26	10000	MOLYSIS	Chordata.Mammalia.Perissodactyla.Equidae.Equus.Equus.caballus;Chordata.Mammalia.Primates.Hominidae.Homo.Homo.sapiens;Ascomycota.Saccharomycetes.Saccharomycetales.Debaryomycetaceae.Candida.Candida.albicans
41	QEHF_190703_10	100000	MOLYSIS	Chordata.Mammalia.Perissodactyla.Equidae.Equus.Equus.caballus;Chordata.Mammalia.Primates.Hominidae.Homo.Homo.sapiens;Ascomycota.Saccharomycetes.Saccharomycetales.Debaryomycetaceae.Candida.Candida.albicans
42	QEHF_190703_18	100000	MOLYSIS	Chordata.Mammalia.Perissodactyla.Equidae.Equus.Equus.caballus;Chordata.Mammalia.Primates.Hominidae.Homo.Homo.sapiens;Ascomycota.Saccharomycetes.Saccharomycetales.Debaryomycetaceae.Candida.Candida.albicans
43	QEHF_190703_27	100000	MOLYSIS	Chordata.Mammalia.Perissodactyla.Equidae.Equus.Equus.caballus;Chordata.Mammalia.Primates.Hominidae.Homo.Homo.sapiens;Ascomycota.Saccharomycetes.Saccharomycetales.Debaryomycetaceae.Candida.Candida.albicans
44	QEHF_190703_11	1000000	MOLYSIS	Chordata.Mammalia.Perissodactyla.Equidae.Equus.Equus.caballus;Chordata.Mammalia.Primates.Hominidae.Homo.Homo.sapiens;Ascomycota.Saccharomycetes.Saccharomycetales.Debaryomycetaceae.Candida.Candida.albicans
45	QEHF_190703_19	1000000	MOLYSIS	Chordata.Mammalia.Perissodactyla.Equidae.Equus.Equus.caballus;Chordata.Mammalia.Primates.Hominidae.Homo.Homo.sapiens;Ascomycota.Saccharomycetes.Saccharomycetales.Debaryomycetaceae.Candida.Candida.albicans
46	QEHF_190703_28	1000000	MOLYSIS	Chordata.Mammalia.Perissodactyla.Equidae.Equus.Equus.caballus;Chordata.Mammalia.Primates.Hominidae.Homo.Homo.sapiens;Ascomycota.Saccharomycetes.Saccharomycetales.Debaryomycetaceae.Candida.Candida.albicans
47	QEHF_190703_12	10000000	MOLYSIS	Chordata.Mammalia.Perissodactyla.Equidae.Equus.Equus.caballus;Chordata.Mammalia.Primates.Hominidae.Homo.Homo.sapiens;Ascomycota.Saccharomycetes.Saccharomycetales.Debaryomycetaceae.Candida.Candida.albicans
48	QEHF_190703_20	10000000	MOLYSIS	Chordata.Mammalia.Perissodactyla.Equidae.Equus.Equus.caballus;Chordata.Mammalia.Primates.Hominidae.Homo.Homo.sapiens;Ascomycota.Saccharomycetes.Saccharomycetales.Debaryomycetaceae.Candida.Candida.albicans
49	QEHF_190703_29	10000000	MOLYSIS	Chordata.Mammalia.Perissodactyla.Equidae.Equus.Equus.caballus;Chordata.Mammalia.Primates.Hominidae.Homo.Homo.sapiens;Ascomycota.Saccharomycetes.Saccharomycetales.Debaryomycetaceae.Candida.Candida.albicans
Samples Used For Table-4.0
Sample_Number (SN)	MS/MS filename	Concentration(cells/ml)	Incubation time Hours (h)	Sample Clean-up Protocol	Sample Composition
50	QEHF_190816_03	1000	2	MOLYSIS	Chordata.Mammalia.Perissodactyla.Equidae.Equus.Equus.caballus;Chordata.Mammalia.Primates.Hominidae.Homo.Homo.sapiens;Proteobacteria.Gammaproteobacteria.Enterobacterales.Enterobacteriaceae.Escherichia.Escherichia.coli;
51	QEHF_190816_04	1000	3	MOLYSIS	Chordata.Mammalia.Perissodactyla.Equidae.Equus.Equus.caballus;Chordata.Mammalia.Primates.Hominidae.Homo.Homo.sapiens;Proteobacteria.Gammaproteobacteria.Enterobacterales.Enterobacteriaceae.Escherichia.Escherichia.coli;
52	QEHF_190816_05	1000	4	MOLYSIS	Chordata.Mammalia.Perissodactyla.Equidae.Equus.Equus.caballus;Chordata.Mammalia.Primates.Hominidae.Homo.Homo.sapiens;Proteobacteria.Gammaproteobacteria.Enterobacterales.Enterobacteriaceae.Escherichia.Escherichia.coli;
53	QEHF_190816_06	1000	5	MOLYSIS	Chordata.Mammalia.Perissodactyla.Equidae.Equus.Equus.caballus;Chordata.Mammalia.Primates.Hominidae.Homo.Homo.sapiens;Proteobacteria.Gammaproteobacteria.Enterobacterales.Enterobacteriaceae.Escherichia.Escherichia.coli;
54	QEHF_190816_07	1000	6	MOLYSIS	Chordata.Mammalia.Perissodactyla.Equidae.Equus.Equus.caballus;Chordata.Mammalia.Primates.Hominidae.Homo.Homo.sapiens;Proteobacteria.Gammaproteobacteria.Enterobacterales.Enterobacteriaceae.Escherichia.Escherichia.coli;
55	QEHF_190816_08	1000	7	MOLYSIS	Chordata.Mammalia.Perissodactyla.Equidae.Equus.Equus.caballus;Chordata.Mammalia.Primates.Hominidae.Homo.Homo.sapiens;Proteobacteria.Gammaproteobacteria.Enterobacterales.Enterobacteriaceae.Escherichia.Escherichia.coli;
56	QEHF_190816_10	1000	24	MOLYSIS	Chordata.Mammalia.Perissodactyla.Equidae.Equus.Equus.caballus;Chordata.Mammalia.Primates.Hominidae.Homo.Homo.sapiens;Proteobacteria.Gammaproteobacteria.Enterobacterales.Enterobacteriaceae.Escherichia.Escherichia.coli;
57	QEHF_181106_06	1000	2	MOLYSIS	Chordata.Mammalia.Perissodactyla.Equidae.Equus.Equus.caballus;Chordata.Mammalia.Primates.Hominidae.Homo.Homo.sapiens;Proteobacteria.Gammaproteobacteria.Enterobacterales.Enterobacteriaceae.Escherichia.Escherichia.coli;
58	QEHF_181106_20	1000	2	MOLYSIS	Chordata.Mammalia.Perissodactyla.Equidae.Equus.Equus.caballus;Chordata.Mammalia.Primates.Hominidae.Homo.Homo.sapiens;Proteobacteria.Gammaproteobacteria.Enterobacterales.Enterobacteriaceae.Escherichia.Escherichia.coli;
59	QEHF_181106_07	1000	3	MOLYSIS	Chordata.Mammalia.Perissodactyla.Equidae.Equus.Equus.caballus;Chordata.Mammalia.Primates.Hominidae.Homo.Homo.sapiens;Proteobacteria.Gammaproteobacteria.Enterobacterales.Enterobacteriaceae.Escherichia.Escherichia.coli;
60	QEHF_181106_28	1000	3	MOLYSIS	Chordata.Mammalia.Perissodactyla.Equidae.Equus.Equus.caballus;Chordata.Mammalia.Primates.Hominidae.Homo.Homo.sapiens;Proteobacteria.Gammaproteobacteria.Enterobacterales.Enterobacteriaceae.Escherichia.Escherichia.coli;
61	QEHF_181106_08	1000	4	MOLYSIS	Chordata.Mammalia.Perissodactyla.Equidae.Equus.Equus.caballus;Chordata.Mammalia.Primates.Hominidae.Homo.Homo.sapiens;Proteobacteria.Gammaproteobacteria.Enterobacterales.Enterobacteriaceae.Escherichia.Escherichia.coli;
62	QEHF_181106_21	1000	4	MOLYSIS	Chordata.Mammalia.Perissodactyla.Equidae.Equus.Equus.caballus;Chordata.Mammalia.Primates.Hominidae.Homo.Homo.sapiens;Proteobacteria.Gammaproteobacteria.Enterobacterales.Enterobacteriaceae.Escherichia.Escherichia.coli;
63	QEHF_181106_09	1000	5	MOLYSIS	Chordata.Mammalia.Perissodactyla.Equidae.Equus.Equus.caballus;Chordata.Mammalia.Primates.Hominidae.Homo.Homo.sapiens;Proteobacteria.Gammaproteobacteria.Enterobacterales.Enterobacteriaceae.Escherichia.Escherichia.coli;
64	QEHF_181106_22	1000	5	MOLYSIS	Chordata.Mammalia.Perissodactyla.Equidae.Equus.Equus.caballus;Chordata.Mammalia.Primates.Hominidae.Homo.Homo.sapiens;Proteobacteria.Gammaproteobacteria.Enterobacterales.Enterobacteriaceae.Escherichia.Escherichia.coli;
65	QEHF_181106_10	1000	6	MOLYSIS	Chordata.Mammalia.Perissodactyla.Equidae.Equus.Equus.caballus;Chordata.Mammalia.Primates.Hominidae.Homo.Homo.sapiens;Proteobacteria.Gammaproteobacteria.Enterobacterales.Enterobacteriaceae.Escherichia.Escherichia.coli;
66	QEHF_181106_23	1000	6	MOLYSIS	Chordata.Mammalia.Perissodactyla.Equidae.Equus.Equus.caballus;Chordata.Mammalia.Primates.Hominidae.Homo.Homo.sapiens;Proteobacteria.Gammaproteobacteria.Enterobacterales.Enterobacteriaceae.Escherichia.Escherichia.coli;
67	QEHF_181106_11	1000	7	MOLYSIS	Chordata.Mammalia.Perissodactyla.Equidae.Equus.Equus.caballus;Chordata.Mammalia.Primates.Hominidae.Homo.Homo.sapiens;Proteobacteria.Gammaproteobacteria.Enterobacterales.Enterobacteriaceae.Escherichia.Escherichia.coli;
68	QEHF_181106_24	1000	7	MOLYSIS	Chordata.Mammalia.Perissodactyla.Equidae.Equus.Equus.caballus;Chordata.Mammalia.Primates.Hominidae.Homo.Homo.sapiens;Proteobacteria.Gammaproteobacteria.Enterobacterales.Enterobacteriaceae.Escherichia.Escherichia.coli;
69	QEHF_181106_12	1000	24	MOLYSIS	Chordata.Mammalia.Perissodactyla.Equidae.Equus.Equus.caballus;Chordata.Mammalia.Primates.Hominidae.Homo.Homo.sapiens;Proteobacteria.Gammaproteobacteria.Enterobacterales.Enterobacteriaceae.Escherichia.Escherichia.coli;
70	QEHF_181106_25	1000	24	MOLYSIS	Chordata.Mammalia.Perissodactyla.Equidae.Equus.Equus.caballus;Chordata.Mammalia.Primates.Hominidae.Homo.Homo.sapiens;Proteobacteria.Gammaproteobacteria.Enterobacterales.Enterobacteriaceae.Escherichia.Escherichia.coli;
71	QEHF_181106_13	1000	24	MOLYSIS	Chordata.Mammalia.Perissodactyla.Equidae.Equus.Equus.caballus;Chordata.Mammalia.Primates.Hominidae.Homo.Homo.sapiens;Proteobacteria.Gammaproteobacteria.Enterobacterales.Enterobacteriaceae.Escherichia.Escherichia.coli;
72	QEHF_181106_26	1000	24	MOLYSIS	Chordata.Mammalia.Perissodactyla.Equidae.Equus.Equus.caballus;Chordata.Mammalia.Primates.Hominidae.Homo.Homo.sapiens;Proteobacteria.Gammaproteobacteria.Enterobacterales.Enterobacteriaceae.Escherichia.Escherichia.coli;
73	Lumos_201104_13	1000	2	MOLYSIS	Chordata.Mammalia.Perissodactyla.Equidae.Equus.Equus.caballus;Chordata.Mammalia.Primates.Hominidae.Homo.Homo.sapiens;Firmicutes.Bacilli.Bacillales.Staphylococcaceae.Staphylococcus.Staphylococcus.aureus
74	Lumos_201104_14	1000	2	MOLYSIS	Chordata.Mammalia.Perissodactyla.Equidae.Equus.Equus.caballus;Chordata.Mammalia.Primates.Hominidae.Homo.Homo.sapiens;Firmicutes.Bacilli.Bacillales.Staphylococcaceae.Staphylococcus.Staphylococcus.aureus
75	Lumos_201104_15	1000	3	MOLYSIS	Chordata.Mammalia.Perissodactyla.Equidae.Equus.Equus.caballus;Chordata.Mammalia.Primates.Hominidae.Homo.Homo.sapiens;Firmicutes.Bacilli.Bacillales.Staphylococcaceae.Staphylococcus.Staphylococcus.aureus
76	Lumos_201104_16	1000	3	MOLYSIS	Chordata.Mammalia.Perissodactyla.Equidae.Equus.Equus.caballus;Chordata.Mammalia.Primates.Hominidae.Homo.Homo.sapiens;Firmicutes.Bacilli.Bacillales.Staphylococcaceae.Staphylococcus.Staphylococcus.aureus
77	Lumos_201104_17	1000	4	MOLYSIS	Chordata.Mammalia.Perissodactyla.Equidae.Equus.Equus.caballus;Chordata.Mammalia.Primates.Hominidae.Homo.Homo.sapiens;Firmicutes.Bacilli.Bacillales.Staphylococcaceae.Staphylococcus.Staphylococcus.aureus
78	Lumos_201104_18	1000	4	MOLYSIS	Chordata.Mammalia.Perissodactyla.Equidae.Equus.Equus.caballus;Chordata.Mammalia.Primates.Hominidae.Homo.Homo.sapiens;Firmicutes.Bacilli.Bacillales.Staphylococcaceae.Staphylococcus.Staphylococcus.aureus
79	Lumos_201104_19	1000	5	MOLYSIS	Chordata.Mammalia.Perissodactyla.Equidae.Equus.Equus.caballus;Chordata.Mammalia.Primates.Hominidae.Homo.Homo.sapiens;Firmicutes.Bacilli.Bacillales.Staphylococcaceae.Staphylococcus.Staphylococcus.aureus
80	Lumos_201104_20	1000	5	MOLYSIS	Chordata.Mammalia.Perissodactyla.Equidae.Equus.Equus.caballus;Chordata.Mammalia.Primates.Hominidae.Homo.Homo.sapiens;Firmicutes.Bacilli.Bacillales.Staphylococcaceae.Staphylococcus.Staphylococcus.aureus
81	Lumos_201104_21	1000	6	MOLYSIS	Chordata.Mammalia.Perissodactyla.Equidae.Equus.Equus.caballus;Chordata.Mammalia.Primates.Hominidae.Homo.Homo.sapiens;Firmicutes.Bacilli.Bacillales.Staphylococcaceae.Staphylococcus.Staphylococcus.aureus
82	Lumos_201104_22	1000	6	MOLYSIS	Chordata.Mammalia.Perissodactyla.Equidae.Equus.Equus.caballus;Chordata.Mammalia.Primates.Hominidae.Homo.Homo.sapiens;Firmicutes.Bacilli.Bacillales.Staphylococcaceae.Staphylococcus.Staphylococcus.aureus
83	Lumos_201104_23	1000	7	MOLYSIS	Chordata.Mammalia.Perissodactyla.Equidae.Equus.Equus.caballus;Chordata.Mammalia.Primates.Hominidae.Homo.Homo.sapiens;Firmicutes.Bacilli.Bacillales.Staphylococcaceae.Staphylococcus.Staphylococcus.aureus
84	Lumos_201104_24	1000	7	MOLYSIS	Chordata.Mammalia.Perissodactyla.Equidae.Equus.Equus.caballus;Chordata.Mammalia.Primates.Hominidae.Homo.Homo.sapiens;Firmicutes.Bacilli.Bacillales.Staphylococcaceae.Staphylococcus.Staphylococcus.aureus
85	Lumos_201104_25	1000	24	MOLYSIS	Chordata.Mammalia.Perissodactyla.Equidae.Equus.Equus.caballus;Chordata.Mammalia.Primates.Hominidae.Homo.Homo.sapiens;Firmicutes.Bacilli.Bacillales.Staphylococcaceae.Staphylococcus.Staphylococcus.aureus
86	Lumos_201104_26	1000	24	MOLYSIS	Chordata.Mammalia.Perissodactyla.Equidae.Equus.Equus.caballus;Chordata.Mammalia.Primates.Hominidae.Homo.Homo.sapiens;Firmicutes.Bacilli.Bacillales.Staphylococcaceae.Staphylococcus.Staphylococcus.aureus
87	Lumos_201104_33	10000	2	MOLYSIS	Chordata.Mammalia.Perissodactyla.Equidae.Equus.Equus.caballus;Chordata.Mammalia.Primates.Hominidae.Homo.Homo.sapiens;Firmicutes.Bacilli.Bacillales.Staphylococcaceae.Staphylococcus.Staphylococcus.aureus
88	Lumos_201104_34	10000	2	MOLYSIS	Chordata.Mammalia.Perissodactyla.Equidae.Equus.Equus.caballus;Chordata.Mammalia.Primates.Hominidae.Homo.Homo.sapiens;Firmicutes.Bacilli.Bacillales.Staphylococcaceae.Staphylococcus.Staphylococcus.aureus
89	Lumos_201104_35	10000	3	MOLYSIS	Chordata.Mammalia.Perissodactyla.Equidae.Equus.Equus.caballus;Chordata.Mammalia.Primates.Hominidae.Homo.Homo.sapiens;Firmicutes.Bacilli.Bacillales.Staphylococcaceae.Staphylococcus.Staphylococcus.aureus
90	Lumos_201104_36	10000	3	MOLYSIS	Chordata.Mammalia.Perissodactyla.Equidae.Equus.Equus.caballus;Chordata.Mammalia.Primates.Hominidae.Homo.Homo.sapiens;Firmicutes.Bacilli.Bacillales.Staphylococcaceae.Staphylococcus.Staphylococcus.aureus
91	Lumos_201104_37	10000	4	MOLYSIS	Chordata.Mammalia.Perissodactyla.Equidae.Equus.Equus.caballus;Chordata.Mammalia.Primates.Hominidae.Homo.Homo.sapiens;Firmicutes.Bacilli.Bacillales.Staphylococcaceae.Staphylococcus.Staphylococcus.aureus
92	Lumos_201104_38	10000	4	MOLYSIS	Chordata.Mammalia.Perissodactyla.Equidae.Equus.Equus.caballus;Chordata.Mammalia.Primates.Hominidae.Homo.Homo.sapiens;Firmicutes.Bacilli.Bacillales.Staphylococcaceae.Staphylococcus.Staphylococcus.aureus
93	Lumos_201104_39	10000	5	MOLYSIS	Chordata.Mammalia.Perissodactyla.Equidae.Equus.Equus.caballus;Chordata.Mammalia.Primates.Hominidae.Homo.Homo.sapiens;Firmicutes.Bacilli.Bacillales.Staphylococcaceae.Staphylococcus.Staphylococcus.aureus
94	Lumos_201104_40	10000	5	MOLYSIS	Chordata.Mammalia.Perissodactyla.Equidae.Equus.Equus.caballus;Chordata.Mammalia.Primates.Hominidae.Homo.Homo.sapiens;Firmicutes.Bacilli.Bacillales.Staphylococcaceae.Staphylococcus.Staphylococcus.aureus
95	Lumos_201104_41	10000	6	MOLYSIS	Chordata.Mammalia.Perissodactyla.Equidae.Equus.Equus.caballus;Chordata.Mammalia.Primates.Hominidae.Homo.Homo.sapiens;Firmicutes.Bacilli.Bacillales.Staphylococcaceae.Staphylococcus.Staphylococcus.aureus
96	Lumos_201104_42	10000	6	MOLYSIS	Chordata.Mammalia.Perissodactyla.Equidae.Equus.Equus.caballus;Chordata.Mammalia.Primates.Hominidae.Homo.Homo.sapiens;Firmicutes.Bacilli.Bacillales.Staphylococcaceae.Staphylococcus.Staphylococcus.aureus
97	Lumos_201104_43	10000	7	MOLYSIS	Chordata.Mammalia.Perissodactyla.Equidae.Equus.Equus.caballus;Chordata.Mammalia.Primates.Hominidae.Homo.Homo.sapiens;Firmicutes.Bacilli.Bacillales.Staphylococcaceae.Staphylococcus.Staphylococcus.aureus
98	Lumos_201104_44	10000	7	MOLYSIS	Chordata.Mammalia.Perissodactyla.Equidae.Equus.Equus.caballus;Chordata.Mammalia.Primates.Hominidae.Homo.Homo.sapiens;Firmicutes.Bacilli.Bacillales.Staphylococcaceae.Staphylococcus.Staphylococcus.aureus
99	Lumos_201104_45	10000	24	MOLYSIS	Chordata.Mammalia.Perissodactyla.Equidae.Equus.Equus.caballus;Chordata.Mammalia.Primates.Hominidae.Homo.Homo.sapiens;Firmicutes.Bacilli.Bacillales.Staphylococcaceae.Staphylococcus.Staphylococcus.aureus
100	Lumos_201104_46	10000	24	MOLYSIS	Chordata.Mammalia.Perissodactyla.Equidae.Equus.Equus.caballus;Chordata.Mammalia.Primates.Hominidae.Homo.Homo.sapiens;Firmicutes.Bacilli.Bacillales.Staphylococcaceae.Staphylococcus.Staphylococcus.aureus
101	QEHF_181122_19	1000	2	MOLYSIS	Chordata.Mammalia.Perissodactyla.Equidae.Equus.Equus.caballus;Chordata.Mammalia.Primates.Hominidae.Homo.Homo.sapiens;Ascomycota.Saccharomycetes.Saccharomycetales.Debaryomycetaceae.Candida.Candida.albicans
102	QEHF_181122_20	1000	3	MOLYSIS	Chordata.Mammalia.Perissodactyla.Equidae.Equus.Equus.caballus;Chordata.Mammalia.Primates.Hominidae.Homo.Homo.sapiens;Ascomycota.Saccharomycetes.Saccharomycetales.Debaryomycetaceae.Candida.Candida.albicans
103	QEHF_181122_21	1000	4	MOLYSIS	Chordata.Mammalia.Perissodactyla.Equidae.Equus.Equus.caballus;Chordata.Mammalia.Primates.Hominidae.Homo.Homo.sapiens;Ascomycota.Saccharomycetes.Saccharomycetales.Debaryomycetaceae.Candida.Candida.albicans
104	QEHF_181122_22	1000	5	MOLYSIS	Chordata.Mammalia.Perissodactyla.Equidae.Equus.Equus.caballus;Chordata.Mammalia.Primates.Hominidae.Homo.Homo.sapiens;Ascomycota.Saccharomycetes.Saccharomycetales.Debaryomycetaceae.Candida.Candida.albicans
105	QEHF_181122_23	1000	6	MOLYSIS	Chordata.Mammalia.Perissodactyla.Equidae.Equus.Equus.caballus;Chordata.Mammalia.Primates.Hominidae.Homo.Homo.sapiens;Ascomycota.Saccharomycetes.Saccharomycetales.Debaryomycetaceae.Candida.Candida.albicans
106	QEHF_181122_24	1000	7	MOLYSIS	Chordata.Mammalia.Perissodactyla.Equidae.Equus.Equus.caballus;Chordata.Mammalia.Primates.Hominidae.Homo.Homo.sapiens;Ascomycota.Saccharomycetes.Saccharomycetales.Debaryomycetaceae.Candida.Candida.albicans
107	QEHF_181122_25	1000	24	MOLYSIS	Chordata.Mammalia.Perissodactyla.Equidae.Equus.Equus.caballus;Chordata.Mammalia.Primates.Hominidae.Homo.Homo.sapiens;Ascomycota.Saccharomycetes.Saccharomycetales.Debaryomycetaceae.Candida.Candida.albicans
108	QEHF_181122_26	1000	24	MOLYSIS	Chordata.Mammalia.Perissodactyla.Equidae.Equus.Equus.caballus;Chordata.Mammalia.Primates.Hominidae.Homo.Homo.sapiens;Ascomycota.Saccharomycetes.Saccharomycetales.Debaryomycetaceae.Candida.Candida.albicans
