# Supplementary material for: Mass Spectrometry Proteotyping-Based Detection and Identification of Staphylococcus aureus, Escherichia coli, and Candida albicans in Blood
Source: Front Cell Infect Microbiol. 2021 Jul 26;11:634215. doi: 10.3389/fcimb.2021.634215 (PMC8350517; doi:10.3389/fcimb.2021.634215)
Supplement: Supplementary file 6 [file Table_6.xlsx]

## Sheet: Blad1
Table7S. List of all 3868 organism names included in the database used by MiCId.
Acetobacter_oryzifermentans
Acetobacter_pasteurianus
Acetobacter_pasteurianus_386B
Acetobacter_pasteurianus_IFO_3283_01
Acetobacter_pasteurianus_IFO_3283_01_42C
Acetobacter_pasteurianus_IFO_3283_03
Acetobacter_pasteurianus_IFO_3283_07
Acetobacter_pasteurianus_IFO_3283_12
Acetobacter_pasteurianus_IFO_3283_22
Acetobacter_pasteurianus_IFO_3283_26
Acetobacter_pasteurianus_IFO_3283_32
Acetobacter_pasteurianus_NBRC_101655
Acetobacter_senegalensis
Acetobacterium_woodii_DSM_1030
Acetohalobium_arabaticum_DSM_5501
Acetomicrobium_mobile_DSM_13181
Acholeplasma_brassicae
Acholeplasma_laidlawii_PG_8A
Acholeplasma_oculi
Acholeplasma_palmae_J233
Achromobacter_denitrificans
Achromobacter_xylosoxidans
Achromobacter_xylosoxidans_A8
Achromobacter_xylosoxidans_C54
Acidaminococcus_fermentans_DSM_20731
Acidaminococcus_intestini_RyC_MR95
Acidimicrobium_ferrooxidans_DSM_10331
Acidiphilium_multivorum_AIU301
Acidipropionibacterium_acidipropionici
Acidipropionibacterium_acidipropionici_ATCC_4875
Acidithiobacillus_caldus_ATCC_51756
Acidithiobacillus_caldus_SM_1
Acidithiobacillus_ferrivorans_SS3
Acidithiobacillus_ferrooxidans_ATCC_23270
Acidithiobacillus_ferrooxidans_ATCC_53993
Acidobacterium_capsulatum_ATCC_51196
Acidothermus_cellulolyticus_11B
Acidovorax_avenae_subsp_avenae_ATCC_19860
Acidovorax_citrulli_AAC00_1
Acidovorax_ebreus_TPSY
Acidovorax_sp_JS42
Acidovorax_sp_KKS102
Acinetobacter_baumannii
Acinetobacter_baumannii_1656_2
Acinetobacter_baumannii_AB0057
Acinetobacter_baumannii_AB307_0294
Acinetobacter_baumannii_ACICU
Acinetobacter_baumannii_AYE
Acinetobacter_baumannii_BJAB07104
Acinetobacter_baumannii_BJAB0715
Acinetobacter_baumannii_BJAB0868
Acinetobacter_baumannii_D1279779
Acinetobacter_baumannii_LAC_4
Acinetobacter_baumannii_MDR_TJ
Acinetobacter_baumannii_MDR_ZJ06
Acinetobacter_baumannii_NCGM_237
Acinetobacter_baumannii_TYTH_1
Acinetobacter_baumannii_ZW85_1
Acinetobacter_equi
Acinetobacter_johnsonii_XBB1
Acinetobacter_nosocomialis
Acinetobacter_oleivorans_DR1
Acinetobacter_pittii
Acinetobacter_pittii_PHEA_2
Acinetobacter_sp_TTH0_4
Actinobacillus_equuli_subsp_equuli
Actinobacillus_pleuropneumoniae_serovar_3_str_JL03
Actinobacillus_pleuropneumoniae_serovar_5b_str_L20
Actinobacillus_pleuropneumoniae_serovar_7_str_AP76
Actinobacillus_pleuropneumoniae_serovar_8
Actinobacillus_succinogenes_130Z
Actinobacillus_suis_ATCC_33415
Actinobacteria_bacterium_IMCC26256
Actinomyces_oris
Actinomyces_sp_oral_taxon_414
Actinoplanes_friuliensis_DSM_7358
Actinoplanes_missouriensis_431
Actinoplanes_sp_N902_109
Actinoplanes_sp_SE50_110
Actinosynnema_mirum_DSM_43827
Actinotignum_schaalii
Adlercreutzia_equolifaciens_DSM_19450
Advenella_kashmirensis_WT001
Advenella_mimigardefordensis_DPN7
Aequorivita_sublithincola_DSM_14238
Aerococcus_christensenii
Aerococcus_urinae
Aerococcus_urinae_ACS_120_V_Col10a
Aerococcus_urinaeequi
Aerococcus_viridans
Aeromonas_hydrophila
Aeromonas_hydrophila_4AK4
Aeromonas_hydrophila_AL09_71
Aeromonas_hydrophila_J_1
Aeromonas_hydrophila_ML09_119
Aeromonas_hydrophila_NJ_35
Aeromonas_hydrophila_pc104A
Aeromonas_hydrophila_subsp_hydrophila_ATCC_7966
Aeromonas_hydrophila_YL17
Aeromonas_media_WS
Aeromonas_schubertii
Aeromonas_veronii_B565
Agarivorans_gilvus
Aggregatibacter_actinomycetemcomitans
Aggregatibacter_actinomycetemcomitans_ANH9381
Aggregatibacter_actinomycetemcomitans_D7S_1
Aggregatibacter_actinomycetemcomitans_HK1651
Aggregatibacter_actinomycetemcomitans_NUM4039
Aggregatibacter_aphrophilus
Aggregatibacter_aphrophilus_NJ8700
Agrobacterium_fabrum_str_C58
Agrobacterium_radiobacter_K84
Agrobacterium_sp_H13_3
Agrobacterium_tumefaciens
Agrobacterium_vitis_S4
Akkermansia_muciniphila_ATCC_BAA_835
Alcaligenes_faecalis
Alcanivorax_borkumensis_SK2
Alcanivorax_dieselolei_B5
Alcanivorax_pacificus_W11_5
Alcanivorax_sp_NBRC_101098
Algibacter_alginicilyticus
Algoriphagus_machipongonensis
Alicycliphilus_denitrificans_BC
Alicycliphilus_denitrificans_K601
Alicyclobacillus_acidocaldarius_subsp_acidocaldarius_DSM_446
Alicyclobacillus_acidocaldarius_subsp_acidocaldarius_Tc_4_1
Aliivibrio_fischeri_ES114
Aliivibrio_salmonicida_LFI1238
Aliivibrio_wodanis
Alistipes_finegoldii_DSM_17242
Alkalilimnicola_ehrlichii_MLHE_1
Alkaliphilus_metalliredigens_QYMF
Alkaliphilus_oremlandii_OhILAs
Allochromatium_vinosum_DSM_180
Allofrancisella_guangzhouensis
alpha_proteobacterium_HIMB5
alpha_proteobacterium_HIMB59
Altererythrobacter_atlanticus
Altererythrobacter_epoxidivorans
Altererythrobacter_marensis
Alteromonas_addita
Alteromonas_australica
Alteromonas_macleodii
Alteromonas_macleodii_ATCC_27126
Alteromonas_macleodii_str_Balearic_Sea_AD45
Alteromonas_macleodii_str_Black_Sea_11
Alteromonas_macleodii_str_English_Channel_673
Alteromonas_mediterranea
Alteromonas_mediterranea_DE
Alteromonas_mediterranea_DE1
Alteromonas_mediterranea_MED64
Alteromonas_mediterranea_U7
Alteromonas_mediterranea_U8
Alteromonas_mediterranea_UM4b
Alteromonas_mediterranea_UM7
Alteromonas_naphthalenivorans
Alteromonas_sp_Mac1
Alteromonas_stellipolaris
Alteromonas_stellipolaris_LMG_21856
Aminobacterium_colombiense_DSM_12261
Ammonifex_degensii_KC4
Amphibacillus_xylanus_NBRC_15112
Amycolatopsis_japonica
Amycolatopsis_keratiniphila
Amycolatopsis_mediterranei_RB
Amycolatopsis_mediterranei_S699
Amycolatopsis_mediterranei_U32
Amycolatopsis_methanolica_239
Anabaena_cylindrica_PCC_7122
Anabaena_sp_90
Anabaena_sp_WA102
Anaerococcus_prevotii_DSM_20548
Anaerolinea_thermophila_UNI_1
Anaeromyxobacter_dehalogenans_2CP_1
Anaeromyxobacter_dehalogenans_2CP_C
Anaeromyxobacter_sp_Fw109_5
Anaeromyxobacter_sp_K
Anaplasma_centrale_str_Israel
Anaplasma_marginale_str_Florida
Anaplasma_marginale_str_St_Maries
Anaplasma_phagocytophilum_str_HZ
Anaplasma_phagocytophilum_str_HZ2
Anaplasma_phagocytophilum_str_JM
Aneurinibacillus_sp_XH2
Anoxybacillus_flavithermus_WK1
Anoxybacillus_gonensis
Aquifex_aeolicus_VF5
Arcanobacterium_haemolyticum_DSM_20595
Archangium_gephyra
Arcobacter_butzleri_7h1h
Arcobacter_butzleri_ED_1
Arcobacter_butzleri_RM4018
Arcobacter_nitrofigilis_DSM_7299
Arcobacter_sp_L
Aromatoleum_aromaticum_EbN1
Arsenicicoccus_sp_oral_taxon_190
Arthrobacter_alpinus
Arthrobacter_sp_ATCC_21022
Arthrobacter_sp_ERGS1_01
Arthrobacter_sp_FB24
Arthrobacter_sp_LS16
Arthrobacter_sp_PAMC_25486
Arthrobacter_sp_Rue61a
Arthrobacter_sp_SLBN_53
Arthrobacter_sp_YC_RL1
Asaia_bogorensis_NBRC_16594
Aster_yellows_witches_broom_phytoplasma_AYWB
Asticcacaulis_excentricus_CB_48
Atopobium_parvulum_DSM_20469
Aureimonas_sp_AU20
Azoarcus_sp_BH72
Azoarcus_sp_CIB
Azorhizobium_caulinodans_ORS_571
Azospira_oryzae_PS
Azospirillum_brasilense
Azospirillum_lipoferum_4B
Azospirillum_sp_B510
Azospirillum_thiophilum
Azotobacter_chroococcum_NCIMB_8003
Azotobacter_vinelandii_CA
Azotobacter_vinelandii_CA6
Azotobacter_vinelandii_DJ
Bacillus_altitudinis
Bacillus_amyloliquefaciens
Bacillus_amyloliquefaciens_CC178
Bacillus_amyloliquefaciens_DSM_7_ATCC_23350
Bacillus_amyloliquefaciens_IT_45
Bacillus_amyloliquefaciens_KHG19
Bacillus_amyloliquefaciens_LFB112
Bacillus_amyloliquefaciens_LL3
Bacillus_amyloliquefaciens_TA208
Bacillus_amyloliquefaciens_UMAF6614
Bacillus_amyloliquefaciens_UMAF6639
Bacillus_amyloliquefaciens_XH7
Bacillus_amyloliquefaciens_Y2
Bacillus_anthracis
Bacillus_anthracis_str_A0248
Bacillus_anthracis_str_A16
Bacillus_anthracis_str_A16R
Bacillus_anthracis_str_Ames
Bacillus_anthracis_str_Ames_Ancestor
Bacillus_anthracis_str_CDC_684
Bacillus_anthracis_str_H9401
Bacillus_anthracis_str_Sterne
Bacillus_anthracis_str_SVA11
Bacillus_anthracis_str_Turkey32
Bacillus_anthracis_str_V770_NP_1R
Bacillus_anthracis_str_Vollum
Bacillus_atrophaeus
Bacillus_atrophaeus_1942
Bacillus_bombysepticus
Bacillus_bombysepticus_str_Wang
Bacillus_cellulosilyticus_DSM_2522
Bacillus_cereus
Bacillus_cereus_03BB102
Bacillus_cereus_03BB108
Bacillus_cereus_AH187
Bacillus_cereus_AH820
Bacillus_cereus_ATCC_10987
Bacillus_cereus_ATCC_14579
Bacillus_cereus_ATCC_4342
Bacillus_cereus_B4264
Bacillus_cereus_biovar_anthracis_str_CI
Bacillus_cereus_D17
Bacillus_cereus_E33L
Bacillus_cereus_F837_76
Bacillus_cereus_FRI_35
Bacillus_cereus_G9241
Bacillus_cereus_G9842
Bacillus_cereus_NC7401
Bacillus_cereus_Q1
Bacillus_clausii
Bacillus_clausii_KSM_K16
Bacillus_coagulans
Bacillus_coagulans_2_6
Bacillus_coagulans_36D1
Bacillus_coagulans_DSM_1_ATCC_7050
Bacillus_cytotoxicus_NVH_391_98
Bacillus_filamentosus
Bacillus_halodurans_C_125
Bacillus_infantis_NRRL_B_14911
Bacillus_intestinalis
Bacillus_lehensis_G1
Bacillus_licheniformis
Bacillus_licheniformis_DSM_13_ATCC_14580
Bacillus_megaterium_DSM_319
Bacillus_megaterium_NBRC_15308_ATCC_14581
Bacillus_megaterium_Q3
Bacillus_megaterium_WSH_002
Bacillus_methanolicus_MGA3
Bacillus_mycoides
Bacillus_mycoides_KBAB4
Bacillus_paralicheniformis
Bacillus_paralicheniformis_ATCC_9945a
Bacillus_pseudofirmus_OF4
Bacillus_pseudomycoides
Bacillus_pumilus
Bacillus_pumilus_SAFR_032
Bacillus_selenitireducens_MLS10
Bacillus_simplex
Bacillus_smithii
Bacillus_sp_1NLA3E
Bacillus_sp_BS34A
Bacillus_sp_JS
Bacillus_sp_LM_4_2
Bacillus_sp_OxB_1
Bacillus_sp_Pc3
Bacillus_sp_SDLI1
Bacillus_sp_WP8
Bacillus_sp_X1_2014
Bacillus_sp_YP1
Bacillus_subtilis
Bacillus_subtilis_BEST7003
Bacillus_subtilis_BSn5
Bacillus_subtilis_HJ5
Bacillus_subtilis_KCTC_1028_ATCC_6051a
Bacillus_subtilis_PY79
Bacillus_subtilis_QB928
Bacillus_subtilis_subsp_globigii
Bacillus_subtilis_subsp_inaquosorum
Bacillus_subtilis_subsp_natto
Bacillus_subtilis_subsp_natto_BEST195
Bacillus_subtilis_subsp_spizizenii
Bacillus_subtilis_subsp_spizizenii_str_W23
Bacillus_subtilis_subsp_spizizenii_TU_B_10
Bacillus_subtilis_subsp_subtilis
Bacillus_subtilis_subsp_subtilis_6051_HGW
Bacillus_subtilis_subsp_subtilis_str_168
Bacillus_subtilis_subsp_subtilis_str_AG1839
Bacillus_subtilis_subsp_subtilis_str_BAB_1
Bacillus_subtilis_subsp_subtilis_str_BSP1
Bacillus_subtilis_subsp_subtilis_str_JH642_substr_AG174
Bacillus_subtilis_subsp_subtilis_str_OH_131_1
Bacillus_subtilis_subsp_subtilis_str_RO_NN_1
Bacillus_subtilis_XF_1
Bacillus_thuringiensis
Bacillus_thuringiensis_BMB171
Bacillus_thuringiensis_Bt407
Bacillus_thuringiensis_HD1002
Bacillus_thuringiensis_HD_771
Bacillus_thuringiensis_HD_789
Bacillus_thuringiensis_MC28
Bacillus_thuringiensis_serovar_chinensis_CT_43
Bacillus_thuringiensis_serovar_finitimus_YBT_020
Bacillus_thuringiensis_serovar_galleriae
Bacillus_thuringiensis_serovar_indiana
Bacillus_thuringiensis_serovar_konkukian_str_97_27
Bacillus_thuringiensis_serovar_kurstaki_str_HD73
Bacillus_thuringiensis_serovar_kurstaki_str_HD_1
Bacillus_thuringiensis_serovar_kurstaki_str_YBT_1520
Bacillus_thuringiensis_serovar_morrisoni
Bacillus_thuringiensis_serovar_thuringiensis_str_IS5056
Bacillus_thuringiensis_serovar_tolworthi
Bacillus_thuringiensis_str_Al_Hakam
Bacillus_thuringiensis_YBT_1518
Bacillus_toyonensis_BCT_7112
Bacillus_velezensis
Bacillus_velezensis_AS43_3
Bacillus_velezensis_CAU_B946
Bacillus_velezensis_FZB42
Bacillus_velezensis_NAU_B3
Bacillus_velezensis_NJN_6
Bacillus_velezensis_SQR9
Bacillus_velezensis_TrigoCor1448
Bacillus_velezensis_UCMB5033
Bacillus_velezensis_UCMB5036
Bacillus_velezensis_UCMB5113
Bacillus_velezensis_YAU_B9601_Y2
Bacteroidales_bacterium_CF
Bacteroides_cellulosilyticus
Bacteroides_fragilis
Bacteroides_fragilis_638R
Bacteroides_fragilis_NCTC_9343
Bacteroides_fragilis_YCH46
Bacteroides_ovatus
Bacteroides_salanitronis_DSM_18170
Bacteroides_thetaiotaomicron
Bacteroides_thetaiotaomicron_VPI_5482
Bacteroides_vulgatus_ATCC_8482
Barnesiella_viscericola_DSM_18177
Bartonella_ancashensis
Bartonella_australis_Aust_NH1
Bartonella_bacilliformis
Bartonella_bacilliformis_KC583
Bartonella_clarridgeiae_73
Bartonella_grahamii_as4aup
Bartonella_henselae
Bartonella_henselae_str_Houston_1
Bartonella_quintana_RM_11
Bartonella_quintana_str_Toulouse
Bartonella_tribocorum
Bartonella_tribocorum_CIP_105476
Bartonella_vinsonii_subsp_berkhoffii_str_Winnie
Basilea_psittacipulmonis_DSM_24701
Baumannia_cicadellinicola_str_Hc_Homalodisca_coagulata
Bdellovibrio_bacteriovorus
Bdellovibrio_bacteriovorus_str_Tiberius
Bdellovibrio_bacteriovorus_W
Bdellovibrio_exovorus_JSS
Beggiatoa_leptomitiformis
Beggiatoa_leptomitoformis
Beijerinckia_indica_subsp_indica_ATCC_9039
Belliella_baltica_DSM_15883
Bernardetia_litoralis_DSM_6794
beta_proteobacterium_CB
Beutenbergia_cavernae_DSM_12333
Bibersteinia_trehalosi_USDA_ARS_USMARC_188
Bibersteinia_trehalosi_USDA_ARS_USMARC_189
Bibersteinia_trehalosi_USDA_ARS_USMARC_190
Bibersteinia_trehalosi_USDA_ARS_USMARC_192
Bifidobacterium_actinocoloniiforme_DSM_22766
Bifidobacterium_adolescentis
Bifidobacterium_adolescentis_ATCC_15703
Bifidobacterium_angulatum
Bifidobacterium_angulatum_DSM_20098_JCM_7096
Bifidobacterium_animalis
Bifidobacterium_animalis_subsp_animalis_ATCC_25527
Bifidobacterium_animalis_subsp_lactis
Bifidobacterium_animalis_subsp_lactis_AD011
Bifidobacterium_animalis_subsp_lactis_ATCC_27673
Bifidobacterium_animalis_subsp_lactis_B420
Bifidobacterium_animalis_subsp_lactis_BB_12
Bifidobacterium_animalis_subsp_lactis_Bi_07
Bifidobacterium_animalis_subsp_lactis_Bl12
Bifidobacterium_animalis_subsp_lactis_Bl_04
Bifidobacterium_animalis_subsp_lactis_BLC1
Bifidobacterium_animalis_subsp_lactis_CNCM_I_2494
Bifidobacterium_animalis_subsp_lactis_DSM_10140
Bifidobacterium_animalis_subsp_lactis_KLDS2_0603
Bifidobacterium_animalis_subsp_lactis_V9
Bifidobacterium_asteroides_PRL2011
Bifidobacterium_bifidum
Bifidobacterium_bifidum_ATCC_29521_JCM_1255_DSM_20456
Bifidobacterium_bifidum_BGN4
Bifidobacterium_bifidum_PRL2010
Bifidobacterium_bifidum_S17
Bifidobacterium_breve
Bifidobacterium_breve_12L
Bifidobacterium_breve_689b
Bifidobacterium_breve_ACS_071_V_Sch8b
Bifidobacterium_breve_DSM_20213_JCM_1192
Bifidobacterium_breve_JCM_7017
Bifidobacterium_breve_JCM_7019
Bifidobacterium_breve_NCFB_2258
Bifidobacterium_breve_S27
Bifidobacterium_breve_UCC2003
Bifidobacterium_catenulatum_DSM_16992_JCM_1194_LMG_11043
Bifidobacterium_catenulatum_subsp_kashiwanohense_JCM_15439_DSM_21854
Bifidobacterium_coryneforme
Bifidobacterium_dentium_JCM_1195_DSM_20436
Bifidobacterium_indicum_LMG_11587_DSM_20214
Bifidobacterium_kashiwanohense_PV20_2
Bifidobacterium_longum
Bifidobacterium_longum_DJO10A
Bifidobacterium_longum_NCC2705
Bifidobacterium_longum_subsp_infantis
Bifidobacterium_longum_subsp_infantis_157F
Bifidobacterium_longum_subsp_infantis_ATCC_15697_JCM_1222_DSM_20088
Bifidobacterium_longum_subsp_longum
Bifidobacterium_longum_subsp_longum_BBMN68
Bifidobacterium_longum_subsp_longum_GT15
Bifidobacterium_longum_subsp_longum_JCM_1217
Bifidobacterium_longum_subsp_longum_JDM301
Bifidobacterium_longum_subsp_longum_KACC_91563
Bifidobacterium_pseudocatenulatum_DSM_20438_JCM_1200_LMG_10505
Bifidobacterium_pseudolongum_PV8_2
Bifidobacterium_scardovii_JCM_12489_DSM_13734
Bifidobacterium_thermophilum_RBL67
Blastochloris_viridis
Blastococcus_saxobsidens_DD2
Blattabacterium_cuenoti_BPAA
Blattabacterium_sp_Blaberus_giganteus
Blattabacterium_sp_Blatta_orientalis_str_Tarazona
Blattabacterium_sp_Blattella_germanica_str_Bge
Blattabacterium_sp_Cryptocercus_punctulatus_str_Cpu
Blattabacterium_sp_Mastotermes_darwiniensis_str_MADAR
Blattabacterium_sp_Nauphoeta_cinerea
Blattabacterium_sp_Periplaneta_americana_str_BPLAN
Blochmannia_endosymbiont_of_Camponotus_Colobopsis_obliquus
Blochmannia_endosymbiont_of_Polyrhachis_Hedomyrma_turneri
Bordetella_avium_197N
Bordetella_bronchiseptica
Bordetella_bronchiseptica_253
Bordetella_bronchiseptica_MO149
Bordetella_hinzii
Bordetella_holmesii_44057
Bordetella_holmesii_ATCC_51541
Bordetella_holmesii_F627
Bordetella_holmesii_H558
Bordetella_parapertussis_Bpp5
Bordetella_pertussis
Bordetella_pertussis_137
Bordetella_pertussis_CS
Bordetella_petrii
Bordetella_trematum
Borrelia_duttonii_Ly
Borrelia_hermsii_CC1
Borrelia_miyamotoi
Borrelia_miyamotoi_LB_2001
Borrelia_parkeri_HR1
Borrelia_recurrentis_A1
Borrelia_turicatae_91E135
Borreliella_afzelii_HLJ01
Borreliella_afzelii_K78
Borreliella_afzelii_PKo
Borreliella_afzelii_Tom3107
Borreliella_bavariensis_PBi
Borreliella_bissettii_DN127
Borreliella_burgdorferi_B31
Borreliella_burgdorferi_CA382
Borreliella_burgdorferi_JD1
Borreliella_burgdorferi_N40
Borreliella_burgdorferi_ZS7
Borreliella_garinii_BgVir
Borreliella_garinii_NMJW1
Borreliella_garinii_SZ
Borreliella_valaisiana_Tom4006
Borreliella_valaisiana_VS116
Brachybacterium_faecium_DSM_4810
Brachyspira_hyodysenteriae_WA1
Brachyspira_intermedia_PWS_A
Brachyspira_murdochii_DSM_12563
Brachyspira_pilosicoli_95_1000
Brachyspira_pilosicoli_B2904
Brachyspira_pilosicoli_P43_6_78
Bradyrhizobium_diazoefficiens
Bradyrhizobium_diazoefficiens_USDA_110
Bradyrhizobium_japonicum
Bradyrhizobium_japonicum_USDA_6
Bradyrhizobium_oligotrophicum_S58
Bradyrhizobium_sp_BTAi1
Bradyrhizobium_sp_CCGE_LA001
Bradyrhizobium_sp_S23321
Brevibacillus_brevis_NBRC_100599
Brevibacillus_laterosporus_LMG_15441
Brevibacterium_flavum
Brevibacterium_linens
Brevundimonas_sp_DS20
Brevundimonas_subvibrioides_ATCC_15264
Brucella_abortus
Brucella_abortus_104M
Brucella_abortus_A13334
Brucella_abortus_bv_1_str_9_941
Brucella_abortus_bv_2_str_86_8_59
Brucella_abortus_bv_6_str_870
Brucella_abortus_bv_9_str_C68
Brucella_canis
Brucella_canis_ATCC_23365
Brucella_canis_HSK_A52141
Brucella_ceti_TE10759_12
Brucella_melitensis
Brucella_melitensis_ATCC_23457
Brucella_melitensis_bv_1_str_16M
Brucella_melitensis_bv_3_str_Ether
Brucella_melitensis_M28
Brucella_melitensis_M5_90
Brucella_melitensis_NI
Brucella_microti_CCM_4915
Brucella_ovis_ATCC_25840
Brucella_pinnipedialis
Brucella_pinnipedialis_B2_94
Brucella_suis
Brucella_suis_1330
Brucella_suis_ATCC_23445
Brucella_suis_bv_1_str_S2
Brucella_suis_bv_2
Brucella_suis_bv_3_str_686
Brucella_suis_VBI22
Brucella_vulpis
Buchnera_aphidicola_Aphis_glycines
Buchnera_aphidicola_BCc
Buchnera_aphidicola_Cinara_tujafilina
Buchnera_aphidicola_str_5A_Acyrthosiphon_pisum
Buchnera_aphidicola_str_Ak_Acyrthosiphon_kondoi
Buchnera_aphidicola_str_APS_Acyrthosiphon_pisum
Buchnera_aphidicola_str_Bp_Baizongia_pistaciae
Buchnera_aphidicola_str_F009_Myzus_persicae
Buchnera_aphidicola_str_G002_Myzus_persicae
Buchnera_aphidicola_str_JF98_Acyrthosiphon_pisum
Buchnera_aphidicola_str_JF99_Acyrthosiphon_pisum
Buchnera_aphidicola_str_LSR1_Acyrthosiphon_pisum
Buchnera_aphidicola_str_Sg_Schizaphis_graminum
Buchnera_aphidicola_str_TLW03_Acyrthosiphon_pisum
Buchnera_aphidicola_str_Tuc7_Acyrthosiphon_pisum
Buchnera_aphidicola_str_Ua_Uroleucon_ambrosiae
Buchnera_aphidicola_str_USDA_Myzus_persicae
Buchnera_aphidicola_str_W106_Myzus_persicae
Burkholderia_ambifaria_AMMD
Burkholderia_ambifaria_MC40_6
Burkholderia_cenocepacia
Burkholderia_cenocepacia_AU_1054
Burkholderia_cenocepacia_H111
Burkholderia_cenocepacia_HI2424
Burkholderia_cenocepacia_J2315
Burkholderia_cenocepacia_MC0_3
Burkholderia_cepacia
Burkholderia_cepacia_ATCC_25416
Burkholderia_cepacia_GG4
Burkholderia_cepacia_JBK9
Burkholderia_contaminans
Burkholderia_dolosa_AU0158
Burkholderia_gladioli
Burkholderia_gladioli_BSR3
Burkholderia_glumae_BGR1
Burkholderia_glumae_LMG_2196_ATCC_33617
Burkholderia_insecticola
Burkholderia_lata
Burkholderia_mallei
Burkholderia_mallei_ATCC_23344
Burkholderia_mallei_NCTC_10229
Burkholderia_mallei_NCTC_10247
Burkholderia_mallei_SAVP1
Burkholderia_multivorans
Burkholderia_multivorans_ATCC_17616
Burkholderia_multivorans_ATCC_BAA_247
Burkholderia_oklahomensis
Burkholderia_oklahomensis_C6786
Burkholderia_plantarii
Burkholderia_pseudomallei
Burkholderia_pseudomallei_1026b
Burkholderia_pseudomallei_1106a
Burkholderia_pseudomallei_1710b
Burkholderia_pseudomallei_406e
Burkholderia_pseudomallei_576
Burkholderia_pseudomallei_668
Burkholderia_pseudomallei_7894
Burkholderia_pseudomallei_A79A
Burkholderia_pseudomallei_B03
Burkholderia_pseudomallei_BPC006
Burkholderia_pseudomallei_HBPUB10134a
Burkholderia_pseudomallei_HBPUB10303a
Burkholderia_pseudomallei_K42
Burkholderia_pseudomallei_K96243
Burkholderia_pseudomallei_MSHR146
Burkholderia_pseudomallei_MSHR2543
Burkholderia_pseudomallei_MSHR305
Burkholderia_pseudomallei_MSHR491
Burkholderia_pseudomallei_MSHR511
Burkholderia_pseudomallei_MSHR520
Burkholderia_pseudomallei_MSHR5848
Burkholderia_pseudomallei_MSHR5855
Burkholderia_pseudomallei_MSHR5858
Burkholderia_pseudomallei_MSHR62
Burkholderia_pseudomallei_MSHR840
Burkholderia_pseudomallei_NAU20B_16
Burkholderia_pseudomallei_NAU35A_3
Burkholderia_pseudomallei_NCTC_13178
Burkholderia_pseudomallei_NCTC_13179
Burkholderia_pseudomallei_Pasteur_52237
Burkholderia_pseudomallei_PB08298010
Burkholderia_pseudomallei_TSV_48
Burkholderia_pyrrocinia
Burkholderia_sp_2002721687
Burkholderia_sp_Bp5365
Burkholderia_sp_CCGE1001
Burkholderia_sp_CCGE1003
Burkholderia_sp_HB1
Burkholderia_sp_KJ006
Burkholderia_sp_OLGA172
Burkholderia_sp_PAMC_26561
Burkholderia_sp_PAMC_28687
Burkholderia_sp_RPE67
Burkholderia_sp_YI23
Burkholderia_thailandensis
Burkholderia_thailandensis_2002721643
Burkholderia_thailandensis_2002721723
Burkholderia_thailandensis_34
Burkholderia_thailandensis_E254
Burkholderia_thailandensis_E264
Burkholderia_thailandensis_E444
Burkholderia_thailandensis_H0587
Burkholderia_thailandensis_MSMB121
Burkholderia_thailandensis_MSMB59
Burkholderia_thailandensis_USAMRU_Malaysia_20
Burkholderia_ubonensis_MSMB22
Burkholderia_vietnamiensis_G4
Burkholderia_vietnamiensis_LMG_10929
Burkholderiales_bacterium_GJ_E10
Butyrivibrio_proteoclasticus_B316
Caldanaerobacter_subterraneus_subsp_tengcongensis_MB4
Caldicellulosiruptor_bescii_DSM_6725
Caldicellulosiruptor_hydrothermalis_108
Caldicellulosiruptor_kristjanssonii_I77R1B
Caldicellulosiruptor_kronotskyensis_2002
Caldicellulosiruptor_lactoaceticus_6A
Caldicellulosiruptor_obsidiansis_OB47
Caldicellulosiruptor_owensensis_OL
Caldicellulosiruptor_saccharolyticus_DSM_8903
Caldilinea_aerophila_DSM_14535_NBRC_104270
Caldisericum_exile_AZM16c01
Calditerrivibrio_nitroreducens_DSM_19672
Calothrix_sp_336_3
Calothrix_sp_PCC_6303
Calothrix_sp_PCC_7507
Campylobacter_coli
Campylobacter_coli_CVM_N29710
Campylobacter_coli_RM4661
Campylobacter_coli_RM5611
Campylobacter_concisus
Campylobacter_concisus_13826
Campylobacter_curvus_525_92
Campylobacter_fetus_subsp_fetus_04_554
Campylobacter_fetus_subsp_fetus_82_40
Campylobacter_fetus_subsp_testudinum
Campylobacter_fetus_subsp_testudinum_03_427
Campylobacter_fetus_subsp_testudinum_Sp3
Campylobacter_fetus_subsp_venerealis_97_608
Campylobacter_fetus_subsp_venerealis_cfvi03_293
Campylobacter_fetus_subsp_venerealis_str_84_112
Campylobacter_gracilis
Campylobacter_hominis_ATCC_BAA_381
Campylobacter_iguaniorum
Campylobacter_insulaenigrae_NCTC_12927
Campylobacter_jejuni
Campylobacter_jejuni_32488
Campylobacter_jejuni_4031
Campylobacter_jejuni_RM1221
Campylobacter_jejuni_subsp_doylei_269_97
Campylobacter_jejuni_subsp_jejuni
Campylobacter_jejuni_subsp_jejuni_00_2425
Campylobacter_jejuni_subsp_jejuni_00_2426
Campylobacter_jejuni_subsp_jejuni_00_2538
Campylobacter_jejuni_subsp_jejuni_00_2544
Campylobacter_jejuni_subsp_jejuni_81116
Campylobacter_jejuni_subsp_jejuni_81_176
Campylobacter_jejuni_subsp_jejuni_CG8421
Campylobacter_jejuni_subsp_jejuni_F38011
Campylobacter_jejuni_subsp_jejuni_IA3902
Campylobacter_jejuni_subsp_jejuni_M1
Campylobacter_jejuni_subsp_jejuni_NCTC_11168_ATCC_700819
Campylobacter_jejuni_subsp_jejuni_NCTC_11168_BN148
Campylobacter_jejuni_subsp_jejuni_NCTC_11168_GSv
Campylobacter_jejuni_subsp_jejuni_NCTC_11168_K12E5
Campylobacter_jejuni_subsp_jejuni_NCTC_11168_Kf1
Campylobacter_jejuni_subsp_jejuni_NCTC_11168_mcK12E5
Campylobacter_jejuni_subsp_jejuni_NCTC_11168_mfK12E5
Campylobacter_jejuni_subsp_jejuni_PT14
Campylobacter_jejuni_subsp_jejuni_R14
Campylobacter_jejuni_subsp_jejuni_S3
Campylobacter_lari
Campylobacter_lari_CCUG_22395
Campylobacter_lari_NCTC_11845
Campylobacter_lari_RM16701
Campylobacter_lari_RM16712
Campylobacter_lari_RM2100
Campylobacter_lari_subsp_concheus_LMG_11760
Campylobacter_peloridis_LMG_23910
Campylobacter_sp_RM16704
Campylobacter_subantarcticus_LMG_24374
Campylobacter_subantarcticus_LMG_24377
Campylobacter_ureolyticus_RIGS_9880
Campylobacter_volucris_LMG_24379
Candida_albicans_12C
Candida_albicans_19F
Candida_albicans_3153A
Candida_albicans_A123
Candida_albicans_A155
Candida_albicans_A20
Candida_albicans_A203
Candida_albicans_A48
Candida_albicans_A67
Candida_albicans_A84
Candida_albicans_A92
Candida_albicans_ATCC_10231
Candida_albicans_Ca529L
Candida_albicans_Ca6
Candida_albicans_CHN1
Candida_albicans_GC75
Candida_albicans_L26
Candida_albicans_P34048
Candida_albicans_P37005
Candida_albicans_P37037
Candida_albicans_P37039
Candida_albicans_P57055
Candida_albicans_P57072
Candida_albicans_P60002
Candida_albicans_P75010
Candida_albicans_P75016
Candida_albicans_P75063
Candida_albicans_P76055
Candida_albicans_P76067
Candida_albicans_P78042
Candida_albicans_P78048
Candida_albicans_P87
Candida_albicans_P94015
Candida_albicans_SC5314
Candida_albicans_UAB012_W3D5
Candida_albicans_UAB012_W7D4
Candida_albicans_UAB040_W3D3
Candida_albicans_UAB090_W2D7
Candida_albicans_WO_1
Candida_dubliniensis_CD36
Candida_dubliniensis_UOB319
Candida_dubliniensis_UOB320
Candida_glabrata_1A
Candida_glabrata_1B
Candida_glabrata_2A
Candida_glabrata_2B
Candida_glabrata_3A
Candida_glabrata_3B
Candida_glabrata_CBS_138
Candida_glabrata_CCTCC_M202019
Candida_glabrata_DSY562
Candida_glabrata_DSY565
Candida_glabrata_UAB047_W10D4
Candida_parapsilosis_CBS6318
Candida_parapsilosis_CDC317
Candida_parapsilosis_GA1
Candida_tropicalis_121
Candida_tropicalis_MYA_3404
candidate_division_SR1_bacterium_RAAC1_SR1_1
Candidatus_Accumulibacter_phosphatis_clade_IIA_str_UW_1
Candidatus_Amoebophilus_asiaticus_5a2
Candidatus_Arthromitus_sp_SFB_mouse_Japan
Candidatus_Arthromitus_sp_SFB_mouse_NL
Candidatus_Arthromitus_sp_SFB_mouse_Yit
Candidatus_Arthromitus_sp_SFB_rat_Yit
Candidatus_Atelocyanobacterium_thalassa_isolate_ALOHA
Candidatus_Azobacteroides_pseudotrichonymphae_genomovar_CFP2
Candidatus_Babela_massiliensis
Candidatus_Baumannia_cicadellinicola
Candidatus_Blochmannia_chromaiodes_str_640
Candidatus_Blochmannia_pennsylvanicus_str_BPEN
Candidatus_Blochmannia_vafer_str_BVAF
Candidatus_Carsonella_ruddii_HT_isolate_Thao2000
Candidatus_Cloacimonas_acidaminovorans_str_Evry
Candidatus_Coxiella_mudrowiae
Candidatus_Desulforudis_audaxviator_MP104C
Candidatus_Endolissoclinum_faulkneri_L2
Candidatus_Endolissoclinum_faulkneri_L5
Candidatus_Evansia_muelleri
Candidatus_Filomicrobium_marinum
Candidatus_Frankia_meridionalis
Candidatus_Ishikawaella_capsulata_Mpkobe
Candidatus_Izimaplasma_sp_HR1
Candidatus_Kinetoplastibacterium_blastocrithidii_ex_Strigomonas_culicis
Candidatus_Kinetoplastibacterium_blastocrithidii_TCC012E
Candidatus_Kinetoplastibacterium_crithidii_ex_Angomonas_deanei_ATCC_30255
Candidatus_Kinetoplastibacterium_crithidii_TCC036E
Candidatus_Kinetoplastibacterium_desouzaii_TCC079E
Candidatus_Kinetoplastibacterium_galatii_TCC219
Candidatus_Kinetoplastibacterium_oncopeltii_TCC290E
Candidatus_Koribacter_versatilis_Ellin345
Candidatus_Liberibacter_africanus_PTSAPSY
Candidatus_Liberibacter_americanus_str_Sao_Paulo
Candidatus_Liberibacter_asiaticus
Candidatus_Liberibacter_asiaticus_str_gxpsy
Candidatus_Liberibacter_asiaticus_str_Ishi_1
Candidatus_Liberibacter_asiaticus_str_psy62
Candidatus_Liberibacter_solanacearum_CLso_ZC1
Candidatus_Methylopumilus_planktonicus
Candidatus_Methylopumilus_turicensis
Candidatus_Midichloria_mitochondrii_IricVA
Candidatus_Moranella_endobia_PCIT
Candidatus_Moranella_endobia_PCVAL
Candidatus_Nitrospira_inopinata
Candidatus_Pantoea_carbekii
Candidatus_Paracaedibacter_acanthamoebae
Candidatus_Pelagibacter_sp_IMCC9063
Candidatus_Pelagibacter_ubique_HTCC1062
Candidatus_Phytoplasma_australiense
Candidatus_Phytoplasma_mali
Candidatus_Portiera_aleyrodidarum_BT_B_HRs
Candidatus_Portiera_aleyrodidarum_BT_QVLC
Candidatus_Portiera_aleyrodidarum_MED_Bemisia_tabaci
Candidatus_Profftella_armatura
Candidatus_Protochlamydia_naegleriophila
Candidatus_Puniceispirillum_marinum_IMCC1322
Candidatus_Riesia_pediculicola_USDA
Candidatus_Ruthia_magnifica_str_Cm_Calyptogena_magnifica
Candidatus_Saccharibacteria_bacterium_RAAC3_TM7_1
Candidatus_Saccharibacteria_oral_taxon_TM7x
Candidatus_Sodalis_pierantonius_str_SOPE
Candidatus_Solibacter_usitatus_Ellin6076
Candidatus_Symbiobacter_mobilis_CR
Candidatus_Tachikawaea_gelatinosa
Candidatus_Thioglobus_autotrophicus
Candidatus_Thioglobus_singularis_PS1
Candidatus_Vesicomyosocius_okutanii_HA
Candidatus_Walczuchella_monophlebidarum
Candidatus_Xiphinematobacter_sp_Idaho_Grape
Capnocytophaga_canimorsus_Cc5
Capnocytophaga_ochracea_DSM_7271
Capnocytophaga_sp_oral_taxon_323
Carboxydothermus_hydrogenoformans_Z_2901
Cardinium_endosymbiont_cEper1_of_Encarsia_pergandiella
Carnobacterium_inhibens_subsp_gilichinskyi
Carnobacterium_maltaromaticum_LMA28
Carnobacterium_sp_17_4
Carnobacterium_sp_CP1
Castellaniella_defragrans_65Phen
Catenulispora_acidiphila_DSM_44928
Caulobacter_henricii
Caulobacter_segnis_ATCC_21756
Caulobacter_sp_K31
Caulobacter_vibrioides_CB15
Caulobacter_vibrioides_NA1000
Cedecea_neteri
Celeribacter_indicus
Celeribacter_marinus
Cellulomonas_fimi_ATCC_484
Cellulomonas_flavigena_DSM_20109
Cellulomonas_gilvus_ATCC_13127
Cellulophaga_algicola_DSM_14237
Cellulophaga_baltica_18
Cellulophaga_baltica_NN016038
Cellulophaga_lytica
Cellulophaga_lytica_DSM_7489
Cellulosilyticum_lentocellum_DSM_5427
Cellvibrio_japonicus_Ueda107
Chania_multitudinisentens_RB_25
Chelativorans_sp_BNC1
Chelatococcus_sp_CO_6
Chitinophaga_pinensis_DSM_2588
Chlamydia_abortus
Chlamydia_abortus_S26_3
Chlamydia_avium_10DC88
Chlamydia_caviae_GPIC
Chlamydia_felis_Fe_C_56
Chlamydia_muridarum
Chlamydia_muridarum_str_Nigg
Chlamydia_muridarum_str_Nigg3_CMUT3_5
Chlamydia_muridarum_str_Nigg_2_MCR
Chlamydia_muridarum_str_Nigg_CM972
Chlamydia_pecorum_E58
Chlamydia_pecorum_P787
Chlamydia_pecorum_PV3056_3
Chlamydia_pecorum_W73
Chlamydia_pneumoniae
Chlamydia_pneumoniae_CWL029
Chlamydia_pneumoniae_J138
Chlamydia_pneumoniae_LPCoLN
Chlamydia_pneumoniae_TW_183
Chlamydia_psittaci_01DC11
Chlamydia_psittaci_02DC15
Chlamydia_psittaci_08DC60
Chlamydia_psittaci_6BC
Chlamydia_psittaci_84_55
Chlamydia_psittaci_C19_98
Chlamydia_psittaci_CP3
Chlamydia_psittaci_GR9
Chlamydia_psittaci_M56
Chlamydia_psittaci_MN
Chlamydia_psittaci_NJ1
Chlamydia_psittaci_VS225
Chlamydia_psittaci_WC
Chlamydia_psittaci_WS_RT_E30
Chlamydia_trachomatis
Chlamydia_trachomatis_434_Bu
Chlamydia_trachomatis_6276
Chlamydia_trachomatis_6276s
Chlamydia_trachomatis_70
Chlamydia_trachomatis_70s
Chlamydia_trachomatis_A2497
Chlamydia_trachomatis_A_363
Chlamydia_trachomatis_A_7249
Chlamydia_trachomatis_A_HAR_13
Chlamydia_trachomatis_B_Jali20_OT
Chlamydia_trachomatis_B_TZ1A828_OT
Chlamydia_trachomatis_C_TW_3
Chlamydia_trachomatis_D_CS637_11
Chlamydia_trachomatis_D_EC
Chlamydia_trachomatis_D_LC
Chlamydia_trachomatis_D_s_2923
Chlamydia_trachomatis_D_UW_3_CX
Chlamydia_trachomatis_E_11023
Chlamydia_trachomatis_E_150
Chlamydia_trachomatis_E_Bour
Chlamydia_trachomatis_E_SW3
Chlamydia_trachomatis_F_11_96
Chlamydia_trachomatis_F_SW4
Chlamydia_trachomatis_F_SW5
Chlamydia_trachomatis_G_11074
Chlamydia_trachomatis_G_11222
Chlamydia_trachomatis_G_9301
Chlamydia_trachomatis_G_9768
Chlamydia_trachomatis_Ia_SotonIa1
Chlamydia_trachomatis_Ia_SotonIa3
Chlamydia_trachomatis_J_6276tet1
Chlamydia_trachomatis_L1_115
Chlamydia_trachomatis_L1_224
Chlamydia_trachomatis_L2_434_Bu_f
Chlamydia_trachomatis_L2_434_Bu_i
Chlamydia_trachomatis_L2b_795
Chlamydia_trachomatis_L2b_8200_07
Chlamydia_trachomatis_L2b_UCH_1_proctitis
Chlamydia_trachomatis_L2b_UCH_2
Chlamydia_trachomatis_L2c
Chlamydia_trachomatis_L2tet1
Chlamydia_trachomatis_L3_404_LN
Chlamydia_trachomatis_RC_F_69
Chlamydia_trachomatis_RC_F_s_342
Chlamydia_trachomatis_RC_F_s_852
Chlamydia_trachomatis_RC_J_943
Chlamydia_trachomatis_RC_J_953
Chlamydia_trachomatis_RC_J_966
Chlamydia_trachomatis_RC_J_971
Chlamydia_trachomatis_RC_J_s_122
Chlamydia_trachomatis_RC_L2_55
Chlamydia_trachomatis_RC_L2_s_3
Chlamydia_trachomatis_RC_L2_s_46
Chlamydia_trachomatis_Sweden2
Chloracidobacterium_thermophilum_B
Chlorobaculum_parvum_NCIB_8327
Chlorobaculum_tepidum_TLS
Chlorobium_chlorochromatii_CaD3
Chlorobium_limicola_DSM_245
Chlorobium_phaeobacteroides_BS1
Chlorobium_phaeobacteroides_DSM_266
Chlorobium_phaeovibrioides_DSM_265
Chloroflexus_aggregans_DSM_9485
Chloroflexus_aurantiacus_J_10_fl
Chloroflexus_aurantiacus_Y_400_fl
Chloroherpeton_thalassium_ATCC_35110
Chondromyces_crocatus
Chromobacterium_violaceum_ATCC_12472
Chromohalobacter_salexigens_DSM_3043
Chroococcidiopsis_thermalis_PCC_7203
Chryseobacterium_gallinarum
Chryseobacterium_sp_IHB_B_17019
Chryseobacterium_sp_StRB126
Citrobacter_amalonaticus
Citrobacter_amalonaticus_Y19
Citrobacter_freundii
Citrobacter_freundii_CFNIH1
Citrobacter_koseri_ATCC_BAA_895
Citrobacter_portucalensis
Citrobacter_rodentium_ICC168
Citrobacter_sp_FDAARGOS_156
Citromicrobium_sp_JL477
Clavibacter_insidiosus
Clavibacter_michiganensis_subsp_capsici
Clavibacter_michiganensis_subsp_michiganensis_NCPPB_382
Clavibacter_michiganensis_subsp_nebraskensis_NCPPB_2581
Clavibacter_sepedonicus
Clavispora_lusitaniae_ATCC_42720
Clavispora_lusitaniae_CBS_6936
Clavispora_lusitaniae_MTCC_1001
Clostridioides_difficile
Clostridioides_difficile_630
Clostridioides_difficile_CD196
Clostridioides_difficile_M120
Clostridium_aceticum
Clostridium_acetobutylicum_ATCC_824
Clostridium_acetobutylicum_DSM_1731
Clostridium_acetobutylicum_EA_2018
Clostridium_autoethanogenum_DSM_10061
Clostridium_baratii_str_Sullivan
Clostridium_beijerinckii
Clostridium_beijerinckii_ATCC_35702
Clostridium_beijerinckii_NCIMB_8052
Clostridium_bornimense
Clostridium_botulinum
Clostridium_botulinum_202F
Clostridium_botulinum_A2_str_Kyoto
Clostridium_botulinum_A3_str_Loch_Maree
Clostridium_botulinum_A_str_ATCC_19397
Clostridium_botulinum_A_str_ATCC_3502
Clostridium_botulinum_A_str_Hall
Clostridium_botulinum_B1_str_Okra
Clostridium_botulinum_B_str_Eklund_17B_NRP
Clostridium_botulinum_Ba4_str_657
Clostridium_botulinum_BKT015925
Clostridium_botulinum_CDC_1436
Clostridium_botulinum_E3_str_Alaska_E43
Clostridium_botulinum_F_str_230613
Clostridium_botulinum_F_str_Langeland
Clostridium_botulinum_H04402_065
Clostridium_butyricum
Clostridium_carboxidivorans_P7
Clostridium_cellulosi
Clostridium_cellulovorans_743B
Clostridium_kluyveri_DSM_555
Clostridium_kluyveri_NBRC_12016
Clostridium_ljungdahlii_DSM_13528
Clostridium_novyi_NT
Clostridium_pasteurianum_BC1
Clostridium_pasteurianum_DSM_525_ATCC_6013
Clostridium_pasteurianum_NRRL_B_598
Clostridium_perfringens
Clostridium_perfringens_ATCC_13124
Clostridium_perfringens_str_13
Clostridium_saccharobutylicum_DSM_13864
Clostridium_saccharolyticum_WM1
Clostridium_saccharoperbutylacetonicum_N1_4_HMT
Clostridium_scatologenes
Clostridium_sp_BNL1100
Clostridium_sp_SY8519
Clostridium_sporogenes
Clostridium_sticklandii
Clostridium_tetani_12124569
Clostridium_tetani_E88
Collimonas_arenae
Collimonas_fungivorans
Collimonas_fungivorans_Ter331
Collimonas_pratensis
Colwellia_psychrerythraea_34H
Colwellia_sp_MT41
Comamonas_testosteroni_P19
Comamonas_testosteroni_TK102
Comamonas_thiooxydans
Conexibacter_woesei_DSM_14684
Confluentimicrobium_sp_EMB200_NS6
Coprothermobacter_proteolyticus_DSM_5265
Coraliomargarita_akajimensis_DSM_45221
Corallococcus_coralloides_DSM_2259
Coriobacteriaceae_bacterium_68_1_3
Coriobacterium_glomerans_PW2
Corynebacterium_argentoratense_DSM_44202
Corynebacterium_atypicum
Corynebacterium_aurimucosum_ATCC_700975
Corynebacterium_callunae_DSM_20147
Corynebacterium_camporealensis
Corynebacterium_casei_LMG_S_19264
Corynebacterium_deserti_GIMN1_010
Corynebacterium_diphtheriae
Corynebacterium_diphtheriae_241
Corynebacterium_diphtheriae_31A
Corynebacterium_diphtheriae_BH8
Corynebacterium_diphtheriae_C7_beta
Corynebacterium_diphtheriae_CDCE_8392
Corynebacterium_diphtheriae_HC01
Corynebacterium_diphtheriae_HC02
Corynebacterium_diphtheriae_HC03
Corynebacterium_diphtheriae_HC04
Corynebacterium_diphtheriae_INCA_402
Corynebacterium_diphtheriae_PW8
Corynebacterium_diphtheriae_VA01
Corynebacterium_doosanense_CAU_212_DSM_45436
Corynebacterium_efficiens_YS_314
Corynebacterium_epidermidicanis
Corynebacterium_falsenii_DSM_44353
Corynebacterium_glutamicum
Corynebacterium_glutamicum_ATCC_13032
Corynebacterium_glutamicum_K051
Corynebacterium_glutamicum_MB001
Corynebacterium_glutamicum_R
Corynebacterium_glutamicum_SCgG1
Corynebacterium_glutamicum_SCgG2
Corynebacterium_glyciniphilum_AJ_3170
Corynebacterium_halotolerans_YIM_70093_DSM_44683
Corynebacterium_humireducens_NBRC_106098_DSM_45392
Corynebacterium_imitans
Corynebacterium_jeikeium_K411
Corynebacterium_kroppenstedtii_DSM_44385
Corynebacterium_kutscheri
Corynebacterium_lactis_RW2_5
Corynebacterium_marinum_DSM_44953
Corynebacterium_maris_DSM_45190
Corynebacterium_mustelae
Corynebacterium_pseudotuberculosis
Corynebacterium_pseudotuberculosis_1002
Corynebacterium_pseudotuberculosis_1_06_A
Corynebacterium_pseudotuberculosis_258
Corynebacterium_pseudotuberculosis_267
Corynebacterium_pseudotuberculosis_31
Corynebacterium_pseudotuberculosis_316
Corynebacterium_pseudotuberculosis_3_99_5
Corynebacterium_pseudotuberculosis_42_02_A
Corynebacterium_pseudotuberculosis_C231
Corynebacterium_pseudotuberculosis_CIP_52_97
Corynebacterium_pseudotuberculosis_Cp162
Corynebacterium_pseudotuberculosis_FRC41
Corynebacterium_pseudotuberculosis_I19
Corynebacterium_pseudotuberculosis_P54B96
Corynebacterium_pseudotuberculosis_PAT10
Corynebacterium_resistens_DSM_45100
Corynebacterium_simulans
Corynebacterium_singulare
Corynebacterium_sp_ATCC_6931
Corynebacterium_terpenotabidum_Y_11
Corynebacterium_testudinoris
Corynebacterium_ulcerans
Corynebacterium_ulcerans_0102
Corynebacterium_ulcerans_809
Corynebacterium_ulcerans_BR_AD22
Corynebacterium_ulcerans_FRC11
Corynebacterium_ulcerans_FRC58
Corynebacterium_urealyticum_DSM_7109
Corynebacterium_urealyticum_DSM_7111
Corynebacterium_ureicelerivorans
Corynebacterium_uterequi
Corynebacterium_variabile_DSM_44702
Corynebacterium_vitaeruminis_DSM_20294
Coxiella_burnetii
Coxiella_burnetii_CbuG_Q212
Coxiella_burnetii_CbuK_Q154
Coxiella_burnetii_Dugway_5J108_111
Coxiella_burnetii_RSA_331
Coxiella_burnetii_RSA_493
Coxiella_burnetii_Z3055
Coxiella_endosymbiont_of_Amblyomma_americanum
Crinalium_epipsammum_PCC_9333
Croceibacter_atlanticus_HTCC2559
Croceicoccus_naphthovorans
Crocosphaera_subtropica_ATCC_51142
Cronobacter_condimenti_1330
Cronobacter_dublinensis_subsp_dublinensis_LMG_23823
Cronobacter_malonaticus
Cronobacter_malonaticus_LMG_23826
Cronobacter_muytjensii_ATCC_51329
Cronobacter_sakazakii
Cronobacter_sakazakii_ATCC_BAA_894
Cronobacter_sakazakii_ES15
Cronobacter_sakazakii_SP291
Cronobacter_turicensis_z3032
Cronobacter_universalis_NCTC_9529
Cryptobacterium_curtum_DSM_15641
Cupriavidus_basilensis
Cupriavidus_gilardii_CR3
Cupriavidus_metallidurans_CH34
Cupriavidus_necator_H16
Cupriavidus_necator_N_1
Cupriavidus_pinatubonensis_JMP134
Cutibacterium_acnes
Cutibacterium_acnes_266
Cutibacterium_acnes_6609
Cutibacterium_acnes_C1
Cutibacterium_acnes_hdn_1
Cutibacterium_acnes_HL096PA1
Cutibacterium_acnes_KPA171202
Cutibacterium_acnes_SK137
Cutibacterium_acnes_subsp_defendens_ATCC_11828
Cutibacterium_acnes_TypeIA2_P_acn17
Cutibacterium_acnes_TypeIA2_P_acn31
Cutibacterium_acnes_TypeIA2_P_acn33
Cutibacterium_avidum_44067
Cyanobacterium_aponinum_PCC_10605
cyanobacterium_endosymbiont_of_Epithemia_turgida_isolate_EtSB_Lake_Yunoko
Cyanobium_gracile_PCC_6307
Cyanothece_sp_PCC_7425
Cyclobacterium_amurskyense
Cyclobacterium_marinum_DSM_745
Cycloclasticus_sp_P1
Cycloclasticus_zancles_78_ME
Cytophaga_hutchinsonii_ATCC_33406
Dactylococcopsis_salina_PCC_8305
Dechloromonas_aromatica_RCB
Deferribacter_desulfuricans_SSM1
Defluviitoga_tunisiensis
Dehalobacter_restrictus_DSM_9455
Dehalobacter_sp_CF
Dehalobacter_sp_DCA
Dehalococcoides_mccartyi
Dehalococcoides_mccartyi_195
Dehalococcoides_mccartyi_BAV1
Dehalococcoides_mccartyi_BTF08
Dehalococcoides_mccartyi_CBDB1
Dehalococcoides_mccartyi_CG1
Dehalococcoides_mccartyi_CG4
Dehalococcoides_mccartyi_CG5
Dehalococcoides_mccartyi_DCMB5
Dehalococcoides_mccartyi_GT
Dehalococcoides_mccartyi_GY50
Dehalococcoides_mccartyi_IBARAKI
Dehalococcoides_mccartyi_VS
Dehalococcoides_sp_UCH007
Dehalogenimonas_lykanthroporepellens_BL_DC_9
Dehalogenimonas_sp_WBC_2
Deinococcus_actinosclerus
Deinococcus_deserti_VCD115
Deinococcus_geothermalis_DSM_11300
Deinococcus_gobiensis_I_0
Deinococcus_maricopensis_DSM_21211
Deinococcus_peraridilitoris_DSM_19664
Deinococcus_proteolyticus_MRP
Deinococcus_soli_Cha_et_al_2016
Deinococcus_swuensis
Delftia_acidovorans_SPH_1
Delftia_sp_Cs1_4
Denitrovibrio_acetiphilus_DSM_12809
Dermacoccus_nishinomiyaensis
Desulfallas_gibsoniae_DSM_7213
Desulfarculus_baarsii_DSM_2075
Desulfatibacillum_aliphaticivorans
Desulfitobacterium_dehalogenans_ATCC_51507
Desulfitobacterium_dichloroeliminans_LMG_P_21439
Desulfitobacterium_hafniense_DCB_2
Desulfitobacterium_hafniense_Y51
Desulfitobacterium_metallireducens_DSM_15288
Desulfobacca_acetoxidans_DSM_11109
Desulfobacterium_autotrophicum_HRM2
Desulfobacula_toluolica_Tol2
Desulfobulbus_propionicus_DSM_2032
Desulfocapsa_sulfexigens_DSM_10523
Desulfococcus_oleovorans_Hxd3
Desulfocurvibacter_africanus_subsp_africanus_str_Walvis_Bay
Desulfofarcimen_acetoxidans_DSM_771
Desulfohalobium_retbaense_DSM_5692
Desulfomicrobium_baculatum_DSM_4028
Desulfomonile_tiedjei_DSM_6799
Desulfosporosinus_acidiphilus_SJ4
Desulfosporosinus_meridiei_DSM_13257
Desulfosporosinus_orientis_DSM_765
Desulfotalea_psychrophila_LSv54
Desulfotomaculum_nigrificans_CO_1_SRB
Desulfotomaculum_reducens_MI_1
Desulfotomaculum_ruminis_DSM_2154
Desulfovibrio_alaskensis_G20
Desulfovibrio_desulfuricans_ATCC_27774
Desulfovibrio_desulfuricans_ND132
Desulfovibrio_fairfieldensis
Desulfovibrio_magneticus_RS_1
Desulfovibrio_salexigens_DSM_2638
Desulfovibrio_vulgaris_DP4
Desulfovibrio_vulgaris_RCH1
Desulfovibrio_vulgaris_str_Hildenborough
Desulfovibrio_vulgaris_str_Miyazaki_F
Desulfurella_acetivorans_A63
Desulfurispirillum_indicum_S5
Desulfurivibrio_alkaliphilus_AHT_2
Desulfurobacterium_thermolithotrophum_DSM_11699
Desulfuromonas_soudanensis
Devosia_sp_A16
Devosia_sp_H5989
Dichelobacter_nodosus_VCS1703A
Dickeya_dadantii_3937
Dickeya_fangzhongdai
Dickeya_zeae_EC1
Dickeya_zeae_Ech586
Dictyoglomus_thermophilum_H_6_12
Dictyoglomus_turgidum_DSM_6724
Dinoroseobacter_shibae_DFL_12_DSM_16493
Dokdonia_sp_4H_3_7_5
Dokdonia_sp_MED134
Draconibacterium_orientale
Dyadobacter_fermentans_DSM_18053
Dyella_japonica_A8
Dyella_jiangningensis
Echinicola_vietnamensis_DSM_17526
Ectothiorhodospira_sp_BSL_9
Edwardsiella_anguillarum_ET080813
Edwardsiella_ictaluri_93_146
Edwardsiella_piscicida_C07_087
Edwardsiella_sp_EA181011
Edwardsiella_tarda
Edwardsiella_tarda_EIB202
Edwardsiella_tarda_FL6_60
Eggerthella_lenta_DSM_2243
Eggerthella_sp_YY7918
Ehrlichia_canis_str_Jake
Ehrlichia_chaffeensis_str_Arkansas
Ehrlichia_chaffeensis_str_Heartland
Ehrlichia_chaffeensis_str_Jax
Ehrlichia_chaffeensis_str_Liberty
Ehrlichia_chaffeensis_str_Osceola
Ehrlichia_chaffeensis_str_Saint_Vincent
Ehrlichia_chaffeensis_str_Wakulla
Ehrlichia_chaffeensis_str_West_Paces
Ehrlichia_muris_AS145
Ehrlichia_ruminantium_str_Gardel
Ehrlichia_ruminantium_str_Welgevonden
Ehrlichia_sp_HF
Elizabethkingia_anophelis
Elizabethkingia_anophelis_FMS_007
Elizabethkingia_anophelis_NUHP1
Elizabethkingia_miricola
Elusimicrobium_minutum_Pei191
Emticicia_oligotrophica_DSM_17448
Endomicrobium_proavitum
endosymbiont_of_Acanthamoeba_sp_UWC8
endosymbiont_of_unidentified_scaly_snail_isolate_Monju
Enterobacter_asburiae
Enterobacter_asburiae_L1
Enterobacter_cloacae
Enterobacter_cloacae_ECNIH2
Enterobacter_cloacae_subsp_dissolvens_SDM
Enterobacter_hormaechei
Enterobacter_hormaechei_subsp_hoffmannii_ECNIH3
Enterobacter_hormaechei_subsp_hoffmannii_ECR091
Enterobacter_hormaechei_subsp_hormaechei
Enterobacter_hormaechei_subsp_oharae
Enterobacter_hormaechei_subsp_steigerwaltii
Enterobacter_hormaechei_subsp_xiangfangensis
Enterobacter_kobei
Enterobacter_lignolyticus
Enterobacter_lignolyticus_SCF1
Enterobacter_ludwigii
Enterobacter_roggenkampii
Enterobacter_soli
Enterobacter_sp_638
Enterobacter_sp_E20
Enterobacter_sp_FY_07
Enterobacter_sp_ODB01
Enterobacter_sp_R4_368
Enterobacteriaceae_bacterium_strain_FGI_57
Enterococcus_casseliflavus_EC20
Enterococcus_durans
Enterococcus_faecalis
Enterococcus_faecalis_ATCC_29212
Enterococcus_faecalis_D32
Enterococcus_faecalis_DENG1
Enterococcus_faecalis_OG1RF
Enterococcus_faecalis_str_Symbioflor_1
Enterococcus_faecalis_V583
Enterococcus_faecium
Enterococcus_faecium_ATCC_8459_NRRL_B_2354
Enterococcus_faecium_Aus0004
Enterococcus_faecium_Aus0085
Enterococcus_faecium_DO
Enterococcus_faecium_T110
Enterococcus_hirae_ATCC_9790
Enterococcus_mundtii_QU_25
Enterococcus_sp_FDAARGOS_163
Equus_caballus
Erwinia_amylovora_ATCC_49946
Erwinia_amylovora_CFBP1430
Erwinia_amylovora_LA635
Erwinia_amylovora_LA636
Erwinia_amylovora_LA637
Erwinia_billingiae_Eb661
Erwinia_pyrifoliae_Ep1_96
Erwinia_sp_Ejp617
Erwinia_tasmaniensis_Et1_99
Erysipelothrix_rhusiopathiae
Erysipelothrix_rhusiopathiae_str_Fujisawa
Erysipelothrix_rhusiopathiae_SY1027
Erythrobacter_atlanticus
Erythrobacter_litoralis_HTCC2594
Escherichia_albertii
Escherichia_albertii_KF1
Escherichia_coli
Escherichia_coli_042
Escherichia_coli_1303
Escherichia_coli_536
Escherichia_coli_55989
Escherichia_coli_ABU_83972
Escherichia_coli_ACN001
Escherichia_coli_APEC_IMT5155
Escherichia_coli_APEC_O1
Escherichia_coli_APEC_O78
Escherichia_coli_ATCC_25922
Escherichia_coli_ATCC_8739
Escherichia_coli_B
Escherichia_coli_B_str_REL606
Escherichia_coli_BL21_DE3
Escherichia_coli_BL21_Gold_DE3_pLysS_AG
Escherichia_coli_BW25113
Escherichia_coli_BW2952
Escherichia_coli_CFT073
Escherichia_coli_DH1
Escherichia_coli_ECC_1470
Escherichia_coli_ER2796
Escherichia_coli_ETEC_H10407
Escherichia_coli_HS
Escherichia_coli_IAI1
Escherichia_coli_IAI39
Escherichia_coli_IHE3034
Escherichia_coli_JJ1886
Escherichia_coli_JJ1887
Escherichia_coli_K_12
Escherichia_coli_KLY
Escherichia_coli_KO11FL
Escherichia_coli_LF82
Escherichia_coli_NA114
Escherichia_coli_Nissle_1917
Escherichia_coli_O103_H2_str_12009
Escherichia_coli_O104_H4_str_2009EL_2050
Escherichia_coli_O104_H4_str_2009EL_2071
Escherichia_coli_O104_H4_str_2011C_3493
Escherichia_coli_O104_H4_str_C227_11
Escherichia_coli_O111_H_str_11128
Escherichia_coli_O127_H6_str_E2348_69
Escherichia_coli_O139_H28_str_E24377A
Escherichia_coli_O145_H28_str_RM12581
Escherichia_coli_O145_H28_str_RM12761
Escherichia_coli_O145_H28_str_RM13514
Escherichia_coli_O145_H28_str_RM13516
Escherichia_coli_O157_H16
Escherichia_coli_O157_H7
Escherichia_coli_O157_H7_str_EC4115
Escherichia_coli_O157_H7_str_EDL933
Escherichia_coli_O157_H7_str_SS17
Escherichia_coli_O157_H7_str_SS52
Escherichia_coli_O157_H7_str_TW14359
Escherichia_coli_O25b_H4_ST131
Escherichia_coli_O26_H11_str_11368
Escherichia_coli_O55_H7_str_CB9615
Escherichia_coli_O55_H7_str_RM12579
Escherichia_coli_O7_K1_str_CE10
Escherichia_coli_O83_H1_str_NRG_857C
Escherichia_coli_P12b
Escherichia_coli_PCN033
Escherichia_coli_PCN061
Escherichia_coli_PMV_1
Escherichia_coli_RS218
Escherichia_coli_SE11
Escherichia_coli_SE15
Escherichia_coli_SMS_3_5
Escherichia_coli_str_clone_D_i14
Escherichia_coli_str_clone_D_i2
Escherichia_coli_str_K_12_substr_DH10B
Escherichia_coli_str_K_12_substr_MC4100
Escherichia_coli_str_K_12_substr_MG1655
Escherichia_coli_str_K_12_substr_W3110
Escherichia_coli_str_Sanji
Escherichia_coli_UM146
Escherichia_coli_UMNF18
Escherichia_coli_UMNK88
Escherichia_coli_UTI89
Escherichia_coli_VR50
Escherichia_coli_W
Escherichia_coli_Xuzhou21
Escherichia_fergusonii_ATCC_35469
Ethanoligenens_harbinense_YUAN_3
Eubacterium_callanderi
Eubacterium_eligens_ATCC_27750
Eubacterium_limosum
Eubacterium_rectale_ATCC_33656
Eubacterium_sulci_ATCC_35585
Exiguobacterium_antarcticum_B7
Exiguobacterium_sibiricum_255_15
Exiguobacterium_sp_AT1b
Exiguobacterium_sp_MH3
Fermentimonas_caenicola
Ferrimonas_balearica_DSM_9799
Fervidobacterium_islandicum
Fervidobacterium_nodosum_Rt17_B1
Fervidobacterium_pennivorans_DSM_9078
Fibrobacter_succinogenes_subsp_succinogenes_S85
Filifactor_alocis_ATCC_35896
Fimbriimonas_ginsengisoli_Gsoil_348
Finegoldia_magna_ATCC_29328
Fischerella_sp_NIES_3754
Flammeovirgaceae_bacterium_311
Flavobacteriaceae_bacterium_3519_10
Flavobacterium_branchiophilum_FL_15
Flavobacterium_columnare
Flavobacterium_indicum_GPTSA100_9_DSM_17447
Flavobacterium_johnsoniae_UW101
Flavobacterium_psychrophilum
Flavobacterium_psychrophilum_FPG101
Flavobacterium_psychrophilum_FPG3
Flavobacterium_psychrophilum_JIP02_86
Flexistipes_sinusarabici_DSM_4947
Fluviicola_taffensis_DSM_16823
Francisella_cf_novicida_Fx1
Francisella_hispaniensis
Francisella_noatunensis_subsp_orientalis
Francisella_noatunensis_subsp_orientalis_FNO12
Francisella_noatunensis_subsp_orientalis_FNO24
Francisella_noatunensis_subsp_orientalis_LADL_07_285A
Francisella_noatunensis_subsp_orientalis_str_Toba_04
Francisella_philomiragia
Francisella_philomiragia_subsp_philomiragia_ATCC_25015
Francisella_philomiragia_subsp_philomiragia_ATCC_25017
Francisella_salina
Francisella_sp_FSC1006
Francisella_tularensis_subsp_holarctica
Francisella_tularensis_subsp_holarctica_F92
Francisella_tularensis_subsp_holarctica_FSC200
Francisella_tularensis_subsp_holarctica_FTNF002_00
Francisella_tularensis_subsp_holarctica_LVS
Francisella_tularensis_subsp_holarctica_OSU18
Francisella_tularensis_subsp_holarctica_PHIT_FT049
Francisella_tularensis_subsp_mediasiatica_FSC147
Francisella_tularensis_subsp_novicida
Francisella_tularensis_subsp_novicida_D9876
Francisella_tularensis_subsp_novicida_F6168
Francisella_tularensis_subsp_novicida_U112
Francisella_tularensis_subsp_tularensis
Francisella_tularensis_subsp_tularensis_FSC198
Francisella_tularensis_subsp_tularensis_MA00_2987
Francisella_tularensis_subsp_tularensis_NE061598
Francisella_tularensis_subsp_tularensis_SCHU_S4
Francisella_tularensis_subsp_tularensis_str_SCHU_S4_substr_NR_28534
Francisella_tularensis_subsp_tularensis_TI0902
Francisella_tularensis_subsp_tularensis_TIGB03
Francisella_tularensis_subsp_tularensis_WY96_3418
Francisella_tularensis_subsp_tularensis_WY_00W4114
Frankia_alni_ACN14a
Frankia_casuarinae
Frankia_inefficax
Frankia_sp_EAN1pec
Frateuria_aurantia_DSM_6220
Frischella_perrara
Fusobacterium_hwasookii_ChDC_F174
Fusobacterium_hwasookii_ChDC_F206
Fusobacterium_hwasookii_ChDC_F300
Fusobacterium_nucleatum_subsp_animalis
Fusobacterium_nucleatum_subsp_animalis_4_8
Fusobacterium_nucleatum_subsp_nucleatum_ATCC_25586
Fusobacterium_nucleatum_subsp_nucleatum_ChDC_F316
Fusobacterium_nucleatum_subsp_polymorphum
Fusobacterium_nucleatum_subsp_vincentii_3_1_27
Fusobacterium_nucleatum_subsp_vincentii_3_1_36A2
Gallibacterium_anatis_UMN179
Gallionella_capsiferriformans_ES_2
gamma_proteobacterium_HdN1
Gardnerella_vaginalis_409_05
Gardnerella_vaginalis_ATCC_14018_JCM_11026
Gardnerella_vaginalis_ATCC_14019
Gardnerella_vaginalis_HMP9231
Geitlerinema_sp_PCC_7407
Gemella_sp_oral_taxon_928
Gemmatimonas_aurantiaca_T_27
Geoalkalibacter_subterraneus
Geobacillus_genomosp_3
Geobacillus_kaustophilus_HTA426
Geobacillus_sp_12AMOR1
Geobacillus_sp_C56_T3
Geobacillus_sp_GHH01
Geobacillus_sp_JS12
Geobacillus_sp_LC300
Geobacillus_sp_WCH70
Geobacillus_sp_Y412MC52
Geobacillus_sp_Y412MC61
Geobacillus_sp_Y4_1MC1
Geobacillus_stearothermophilus_10
Geobacillus_subterraneus
Geobacillus_thermodenitrificans_NG80_2
Geobacillus_thermoleovorans
Geobacillus_thermoleovorans_CCB_US3_UF5
Geobacter_bemidjiensis_Bem
Geobacter_daltonii_FRC_32
Geobacter_lovleyi_SZ
Geobacter_metallireducens_GS_15
Geobacter_pickeringii
Geobacter_sp_M18
Geobacter_sp_M21
Geobacter_sulfurreducens_KN400
Geobacter_sulfurreducens_PCA
Geobacter_uraniireducens_Rf4
Geodermatophilus_obscurus_DSM_43160
Gilliamella_apicola
Glaciecola_nitratireducens_FR1064
Glaciecola_sp_4H_3_7_YE_5
Glaesserella_parasuis
Glaesserella_parasuis_SH0165
Gloeobacter_kilaueensis_JS1
Gloeobacter_violaceus_PCC_7421
Gloeocapsa_sp_PCC_7428
Gloeothece_citriformis_PCC_7424
Gloeothece_verrucosa_PCC_7822
Gluconacetobacter_diazotrophicus_PA1_5
Gluconobacter_oxydans_621H
Gluconobacter_oxydans_DSM_3504
Gluconobacter_oxydans_H24
Glutamicibacter_arilaitensis_Re117
Glutamicibacter_halophytocola
Gordonia_bronchialis_DSM_43247
Gordonia_phthalatica
Gordonia_polyisoprenivorans_VH2
Gordonia_sp_KTR9
Gottschalkia_acidurici_9a
Gramella_forsetii_KT0803
Granulibacter_bethesdensis_CGDNIH1
Granulibacter_bethesdensis_CGDNIH2
Granulibacter_bethesdensis_CGDNIH3
Granulibacter_bethesdensis_CGDNIH4
Granulicella_mallensis_MP5ACTX8
Granulicella_tundricola_MP5ACTX9
Grimontia_hollisae
Gynuella_sunshinyii_YC6258
Haemophilus_aegyptius
Haemophilus_ducreyi_35000HP
Haemophilus_haemolyticus
Haemophilus_haemolyticus_HK386
Haemophilus_haemolyticus_M19107
Haemophilus_haemolyticus_M19501
Haemophilus_haemolyticus_M21127
Haemophilus_haemolyticus_M21621
Haemophilus_haemolyticus_M21639
Haemophilus_influenzae
Haemophilus_influenzae_10810
Haemophilus_influenzae_2019
Haemophilus_influenzae_86_028NP
Haemophilus_influenzae_CGSHiCZ412602
Haemophilus_influenzae_F3031
Haemophilus_influenzae_F3047
Haemophilus_influenzae_KR494
Haemophilus_influenzae_PittEE
Haemophilus_influenzae_R2846
Haemophilus_influenzae_R2866
Haemophilus_influenzae_Rd_KW20
Haemophilus_parainfluenzae
Haemophilus_parainfluenzae_ATCC_33392
Haemophilus_parainfluenzae_HK2019
Haemophilus_parainfluenzae_HK262
Haemophilus_parainfluenzae_T3T1
Haemophilus_pittmaniae_HK_85
Hafnia_alvei
Hafnia_alvei_FB1
Hahella_chejuensis_KCTC_2396
Halanaerobium_hydrogeniformans
Halanaerobium_praevalens_DSM_2228
Haliangium_ochraceum_DSM_14365
Haliscomenobacter_hydrossis_DSM_1100
Halobacillus_halophilus_DSM_2266
Halobacteriovorax_marinus_SJ
Halobacteroides_halobius_DSM_5150
Halocynthiibacter_arcticus
Halomonas_campaniensis
Halomonas_elongata_DSM_2581
Halomonas_huangheensis
Halomonas_sp_KO116
Halorhodospira_halophila_SL1
Halothece_sp_PCC_7418
Halothermothrix_orenii_H_168
Halothiobacillus_neapolitanus_c2
Helicobacter_acinonychis_str_Sheeba
Helicobacter_cetorum_MIT_00_7128
Helicobacter_cetorum_MIT_99_5656
Helicobacter_cinaedi_CCUG_18818_ATCC_BAA_847
Helicobacter_cinaedi_PAGU611
Helicobacter_felis_ATCC_49179
Helicobacter_hepaticus_ATCC_51449
Helicobacter_pylori
Helicobacter_pylori_2017
Helicobacter_pylori_2018
Helicobacter_pylori_26695
Helicobacter_pylori_26695_1
Helicobacter_pylori_26695_1CH
Helicobacter_pylori_26695_1CL
Helicobacter_pylori_35A
Helicobacter_pylori_51
Helicobacter_pylori_52
Helicobacter_pylori_83
Helicobacter_pylori_908
Helicobacter_pylori_Aklavik117
Helicobacter_pylori_Aklavik86
Helicobacter_pylori_B38
Helicobacter_pylori_B8
Helicobacter_pylori_BM012A
Helicobacter_pylori_BM012S
Helicobacter_pylori_Cuz20
Helicobacter_pylori_ELS37
Helicobacter_pylori_F16
Helicobacter_pylori_F30
Helicobacter_pylori_F32
Helicobacter_pylori_F57
Helicobacter_pylori_G27
Helicobacter_pylori_Gambia94_24
Helicobacter_pylori_HPAG1
Helicobacter_pylori_HUP_B14
Helicobacter_pylori_India7
Helicobacter_pylori_J166
Helicobacter_pylori_J99
Helicobacter_pylori_Lithuania75
Helicobacter_pylori_NY40
Helicobacter_pylori_OK113
Helicobacter_pylori_OK310
Helicobacter_pylori_oki102
Helicobacter_pylori_oki112
Helicobacter_pylori_oki128
Helicobacter_pylori_oki154
Helicobacter_pylori_oki422
Helicobacter_pylori_oki673
Helicobacter_pylori_oki828
Helicobacter_pylori_oki898
Helicobacter_pylori_P12
Helicobacter_pylori_PeCan18
Helicobacter_pylori_PeCan4
Helicobacter_pylori_Puno120
Helicobacter_pylori_Puno135
Helicobacter_pylori_Rif1
Helicobacter_pylori_Rif2
Helicobacter_pylori_Sat464
Helicobacter_pylori_Shi112
Helicobacter_pylori_Shi169
Helicobacter_pylori_Shi417
Helicobacter_pylori_Shi470
Helicobacter_pylori_SJM180
Helicobacter_pylori_SNT49
Helicobacter_pylori_SouthAfrica20
Helicobacter_pylori_SouthAfrica7
Helicobacter_pylori_UM032
Helicobacter_pylori_UM037
Helicobacter_pylori_UM066
Helicobacter_pylori_UM298
Helicobacter_pylori_UM299
Helicobacter_pylori_v225d
Helicobacter_pylori_XZ274
Helicobacter_typhlonius
Heliobacterium_modesticaldum_Ice1
Herbaspirillum_hiltneri_N3
Herbaspirillum_rubrisubalbicans_M1
Herbaspirillum_seropedicae
Herbaspirillum_seropedicae_SmR1
Herminiimonas_arsenicoxydans
Hippea_maritima_DSM_10411
Hirschia_baltica_ATCC_49814
Histophilus_somni_129PT
Histophilus_somni_2336
Hoeflea_sp_IMCC20628
Homo_sapiens
Hoyosella_subflava_DQS3_9A1
Hungateiclostridium_clariflavum_DSM_19732
Hungateiclostridium_thermocellum_AD2
Hungateiclostridium_thermocellum_ATCC_27405
Hungateiclostridium_thermocellum_DSM_1313
Hydrogenobacter_thermophilus_TK_6
Hydrogenobaculum_sp_3684
Hydrogenobaculum_sp_HO
Hydrogenobaculum_sp_SHO
Hydrogenobaculum_sp_SN
Hydrogenobaculum_sp_Y04AAS1
Hydrogenovibrio_crunogenus_XCL_2
Hymenobacter_sp_APR13
Hymenobacter_sp_DG25A
Hymenobacter_sp_DG25B
Hymenobacter_swuensis_DY53
Hyphomicrobium_denitrificans_1NES1
Hyphomicrobium_denitrificans_ATCC_51888
Hyphomicrobium_nitrativorans_NL23
Hyphomicrobium_sp_MC1
Hyphomonas_neptunium_ATCC_15444
Idiomarina_loihiensis_GSL_199
Idiomarina_loihiensis_L2TR
Ignavibacterium_album_JCM_16511
Ilumatobacter_coccineus_YM16_304
Ilyobacter_polytropus_DSM_2926
Intestinimonas_butyriciproducens
Intrasporangium_calvum_DSM_43043
Isoptericola_variabilis_225
Isosphaera_pallida_ATCC_43644
Jannaschia_sp_CCS1
Janthinobacterium_agaricidamnosum_NBRC_102515_DSM_9628
Janthinobacterium_sp_B9_8
Janthinobacterium_sp_Marseille
Jeotgalibacillus_malaysiensis
Jeotgalicoccus_saudimassiliensis
Jonesia_denitrificans_DSM_20603
Kangiella_geojedonensis
Kangiella_koreensis_DSM_16069
Ketogulonicigenium_vulgare
Ketogulonicigenium_vulgare_WSH_001
Ketogulonicigenium_vulgare_Y25
Kibdelosporangium_phytohabitans
Kineococcus_radiotolerans_SRS30216_ATCC_BAA_149
Kingella_kingae
Kiritimatiella_glycovorans
Kitasatospora_setae_KM_6054
Klebsiella_aerogenes
Klebsiella_aerogenes_EA1509E
Klebsiella_aerogenes_KCTC_2190
Klebsiella_michiganensis
Klebsiella_michiganensis_E718
Klebsiella_michiganensis_HKOPL1
Klebsiella_michiganensis_KCTC_1686
Klebsiella_oxytoca
Klebsiella_oxytoca_KONIH1
Klebsiella_pneumoniae
Klebsiella_pneumoniae_30660_NJST258_1
Klebsiella_pneumoniae_30684_NJST258_2
Klebsiella_pneumoniae_500_1420
Klebsiella_pneumoniae_CG43
Klebsiella_pneumoniae_DMC1097
Klebsiella_pneumoniae_HK787
Klebsiella_pneumoniae_JM45
Klebsiella_pneumoniae_KCTC_2242
Klebsiella_pneumoniae_KP_1
Klebsiella_pneumoniae_subsp_pneumoniae
Klebsiella_pneumoniae_subsp_pneumoniae_1084
Klebsiella_pneumoniae_subsp_pneumoniae_1158
Klebsiella_pneumoniae_subsp_pneumoniae_HS11286
Klebsiella_pneumoniae_subsp_pneumoniae_Kp13
Klebsiella_pneumoniae_subsp_pneumoniae_KPNIH1
Klebsiella_pneumoniae_subsp_pneumoniae_KPNIH10
Klebsiella_pneumoniae_subsp_pneumoniae_KPNIH24
Klebsiella_pneumoniae_subsp_pneumoniae_KPNIH27
Klebsiella_pneumoniae_subsp_pneumoniae_KPR0928
Klebsiella_pneumoniae_subsp_pneumoniae_MGH_78578
Klebsiella_pneumoniae_subsp_pneumoniae_NTUH_K2044
Klebsiella_pneumoniae_subsp_pneumoniae_PittNDM01
Klebsiella_pneumoniae_UHKPC07
Klebsiella_pneumoniae_UHKPC33
Klebsiella_quasipneumoniae
Klebsiella_variicola
Klebsiella_variicola_At_22
Kocuria_flava
Kocuria_palustris
Kocuria_rhizophila_DC2201
Komagataeibacter_medellinensis_NBRC_3288
Komagataeibacter_xylinus_E25
Kosakonia_sacchari_SP1
Kosmotoga_olearia_TBF_19_5_1
Kosmotoga_pacifica
Kribbella_flavida_DSM_17836
Kutzneria_albida_DSM_43870
Kyrpidia_tusciae_DSM_2912
Labrenzia_sp_CP4
Lachnoclostridium_phytofermentans_ISDg
Lacimicrobium_alkaliphilum
Lacinutrix_sp_5H_3_7_4
Lactobacillus_acetotolerans
Lactobacillus_acidophilus
Lactobacillus_acidophilus_La_14
Lactobacillus_acidophilus_NCFM
Lactobacillus_amylovorus
Lactobacillus_amylovorus_GRL1118
Lactobacillus_brevis_ATCC_367
Lactobacillus_brevis_KB290
Lactobacillus_buchneri_CD034
Lactobacillus_buchneri_NRRL_B_30929
Lactobacillus_casei_12A
Lactobacillus_casei_BL23
Lactobacillus_casei_DSM_20011_JCM_1134_ATCC_393
Lactobacillus_casei_W56
Lactobacillus_delbrueckii_subsp_bulgaricus
Lactobacillus_delbrueckii_subsp_bulgaricus_2038
Lactobacillus_delbrueckii_subsp_bulgaricus_ATCC_11842_JCM_1002
Lactobacillus_delbrueckii_subsp_bulgaricus_ATCC_BAA_365
Lactobacillus_delbrueckii_subsp_bulgaricus_ND02
Lactobacillus_fermentum_3872
Lactobacillus_fermentum_CECT_5716
Lactobacillus_fermentum_F_6
Lactobacillus_fermentum_IFO_3956
Lactobacillus_gallinarum
Lactobacillus_gasseri_130918
Lactobacillus_gasseri_ATCC_33323_JCM_1131
Lactobacillus_ginsenosidimutans
Lactobacillus_heilongjiangensis
Lactobacillus_helveticus
Lactobacillus_helveticus_CNRZ32
Lactobacillus_helveticus_DPC_4571
Lactobacillus_helveticus_H10
Lactobacillus_helveticus_H9
Lactobacillus_helveticus_R0052
Lactobacillus_hokkaidonensis_JCM_18461
Lactobacillus_johnsonii_DPC_6026
Lactobacillus_johnsonii_FI9785
Lactobacillus_johnsonii_N6_2
Lactobacillus_johnsonii_NCC_533
Lactobacillus_kefiranofaciens_ZW3
Lactobacillus_koreensis
Lactobacillus_kunkeei
Lactobacillus_mucosae_LM1
Lactobacillus_oris
Lactobacillus_paracasei
Lactobacillus_paracasei_ATCC_334
Lactobacillus_paracasei_N1115
Lactobacillus_paracasei_subsp_paracasei_8700_2
Lactobacillus_paracasei_subsp_paracasei_JCM_8130
Lactobacillus_paraplantarum
Lactobacillus_plantarum
Lactobacillus_plantarum_16
Lactobacillus_plantarum_DOMLa
Lactobacillus_plantarum_JDM1
Lactobacillus_plantarum_subsp_plantarum_P_8
Lactobacillus_plantarum_subsp_plantarum_ST_III
Lactobacillus_plantarum_WCFS1
Lactobacillus_plantarum_ZJ316
Lactobacillus_reuteri
Lactobacillus_reuteri_DSM_20016
Lactobacillus_reuteri_I5007
Lactobacillus_reuteri_JCM_1112
Lactobacillus_reuteri_SD2112
Lactobacillus_reuteri_TD1
Lactobacillus_rhamnosus
Lactobacillus_rhamnosus_ATCC_8530
Lactobacillus_rhamnosus_GG
Lactobacillus_rhamnosus_Lc_705
Lactobacillus_rhamnosus_LOCK900
Lactobacillus_rhamnosus_LOCK908
Lactobacillus_ruminis_ATCC_27782
Lactobacillus_sakei_subsp_sakei_23K
Lactobacillus_salivarius
Lactobacillus_salivarius_CECT_5713
Lactobacillus_salivarius_str_Ren
Lactobacillus_salivarius_UCC118
Lactobacillus_sanfranciscensis_TMW_1_1304
Lactobacillus_sp_wkB8
Lactococcus_garvieae_ATCC_49156
Lactococcus_garvieae_Lg2
Lactococcus_lactis
Lactococcus_lactis_subsp_cremoris_A76
Lactococcus_lactis_subsp_cremoris_KW2
Lactococcus_lactis_subsp_cremoris_MG1363
Lactococcus_lactis_subsp_cremoris_NZ9000
Lactococcus_lactis_subsp_cremoris_SK11
Lactococcus_lactis_subsp_cremoris_UC509_9
Lactococcus_lactis_subsp_lactis
Lactococcus_lactis_subsp_lactis_CV56
Lactococcus_lactis_subsp_lactis_Il1403
Lactococcus_lactis_subsp_lactis_IO_1
Lactococcus_lactis_subsp_lactis_KF147
Lactococcus_lactis_subsp_lactis_KLDS_4_0325
Lactococcus_lactis_subsp_lactis_NCDO_2118
Lactococcus_piscium_MKFS47
Laribacter_hongkongensis_HLHK9
Lawsonella_clevelandensis
Lawsonia_intracellularis_N343
Lawsonia_intracellularis_PHE_MN1_00
Leadbetterella_byssophila_DSM_17132
Leclercia_adecarboxylata
Legionella_fallonii_LLAP_10
Legionella_hackeliae
Legionella_longbeachae_NSW150
Legionella_oakridgensis_ATCC_33761_DSM_21215
Legionella_pneumophila
Legionella_pneumophila_2300_99_Alcoy
Legionella_pneumophila_str_Corby
Legionella_pneumophila_str_Lens
Legionella_pneumophila_str_Paris
Legionella_pneumophila_subsp_pascullei
Legionella_pneumophila_subsp_pneumophila
Legionella_pneumophila_subsp_pneumophila_ATCC_43290
[truncated: 1,869 more rows]
